# Supplementary material for: Metabolic consequences of erastin-induced ferroptosis in human ovarian cancer cells: an untargeted metabolomics study
Source: Front Mol Biosci. 2025 Jan 20;11:1520876. doi: 10.3389/fmolb.2024.1520876 (PMC11788483; doi:10.3389/fmolb.2024.1520876)
Supplement: Supplementary file 3 [file DataSheet1.xlsx]

## Sheet: neg
feature_index	Annotation	MSILevel	m/z	RT [min]	Predicted Formula	Calculated molecular weight	Annotation molecular weight	Mass error (Da)	Mass error (ppm)	Mode	Notes
3042|144.0666|1.7	4-Acetamidobutyric acid	1|MS/MS match, RT match	144.067	1.7	C6 H11 N O3	145.074	145.074	-3e-05	-0.24	negative
594|134.0472|0.87	Adenine	1|MS/MS match, RT match	134.047	0.87	C5 H5 N5	135.055	135.054	1e-05	0.08	negative
1755|173.1044|0.45	Arginine	1|MS/MS match, RT match	173.104	0.45	C6 H14 N4 O2	174.112	174.112	-3e-05	-0.17	negative
499|187.0975|5.06	Azelaic acid	1|MS/MS match, RT match	187.097	5.06	C9 H16 O4	188.105	188.105	-9e-05	-0.46	negative
106|191.0197|0.79	Citric acid	1|MS/MS match, RT match	191.02	0.79	C6 H8 O7	192.027	192.027	-1e-05	-0.03	negative
2384|130.0621|0.5	Creatine	1|MS/MS match, RT match	130.062	0.5	C4 H9 N3 O2	131.069	131.069	-8e-05	-0.59	negative
566|784.1493|4	Flavin adenine dinucleotide	1|MS/MS match, RT match	784.149	4	C27 H33 N9 O15 P2	785.157	785.157	-0.00061	-0.77	negative
236|145.0618|0.46	Glutamine	1|MS/MS match, RT match	145.062	0.46	C5 H10 N2 O3	146.069	146.069	-4e-05	-0.29	negative
17|306.0763|0.75	Glutathione	1|MS/MS match, RT match	306.076	0.75	C10 H17 N3 O6 S	307.084	307.084	-0.00021	-0.7	negative
1068|178.051|4.07	Hippuric acid	1|MS/MS match, RT match	178.051	4.07	C9 H9 N O3	179.058	179.058	-1e-05	-0.06	negative
950|135.0312|1.09	Hypoxanthine	1|MS/MS match, RT match	135.031	1.09	C5 H4 N4 O	136.038	136.039	-4e-05	-0.3	negative
101|267.0735|2.6	Inosine	1|MS/MS match, RT match	267.074	2.6	C10 H12 N4 O5	268.081	268.081	-1e-05	-0.04	negative
705|347.0398|0.94	Inosine 5'-monophosphate	1|MS/MS match, RT match	347.04	0.94	C10 H13 N4 O8 P	348.047	348.047	-7e-05	-0.21	negative
53|133.0142|0.54	Malic acid	1|MS/MS match, RT match	133.014	0.54	C4 H6 O5	134.021	134.022	-6e-05	-0.46	negative
738|188.0565|1.03	N-Acetylglutamatic acid	1|MS/MS match, RT match	188.056	1.03	C7 H11 N O5	189.064	189.064	5e-05	0.28	negative
1631|116.0353|0.58	N-Acetylglycine	1|MS/MS match, RT match	116.035	0.58	C4 H7 N O3	117.043	117.043	-6e-05	-0.49	negative
62|164.0716|2.11	Phenylalanine	1|MS/MS match, RT match	164.072	2.11	C9 H11 N O2	165.079	165.079	-0.0001	-0.63	negative
820|168.0666|1.05	Pyridoxine	1|MS/MS match, RT match	168.067	1.05	C8 H11 N O3	169.074	169.074	-7e-05	-0.41	negative
80|128.0352|0.83	Pyroglutamic acid	1|MS/MS match, RT match	128.035	0.83	C5 H7 N O3	129.043	129.043	-8e-05	-0.64	negative
274|117.0193|1.04	Succinic acid	1|MS/MS match, RT match	117.019	1.04	C4 H6 O4	118.027	118.027	-4e-05	-0.3	negative
362|124.0073|0.46	Taurine	1|MS/MS match, RT match	124.007	0.46	C2 H7 N O3 S	125.015	125.015	-5e-05	-0.37	negative
1107|321.0493|1.57	Thymidine-5'-phosphate	1|MS/MS match, RT match	321.049	1.57	C10 H15 N2 O8 P	322.057	322.057	-6e-05	-0.17	negative
224|203.0826|3.74	Tryptophan	1|MS/MS match, RT match	203.083	3.74	C11 H12 N2 O2	204.09	204.09	-3e-05	-0.15	negative
70|180.0666|1.04	Tyrosine	1|MS/MS match, RT match	180.067	1.04	C9 H11 N O3	181.074	181.074	-5e-05	-0.28	negative
4337|157.0142|1.14	(2,5-Dioxotetrahydrofuran-3-yl)acetic acid	2|MS/MS, public match	157.014	1.14	C6 H6 O5	158.021	158.022	-0.00015	-0.98	negative
1216|761.5811|13.08	(2-{[2-hexadecanamido-3-hydroxyoctadec-4-en-1-yl phosphono]oxy}ethyl)trimethylazanium	2|MS/MS, public match	761.581	13.08	C42 H85 Na2 O6 P	762.588	762.588	0.00048	0.63	negative
14|687.5438|9.58	(2-{[2-hexadecanamido-3-hydroxyoctadec-4-en-1-yl phosphono]oxy}ethyl)trimethylazanium	2|MS/MS, public match	687.544	9.58	C39 H79 Na2 O4 P	688.551	688.551	-1e-05	-0.01	negative
421|689.5599|9.78	(2-{[2-hexadecanamido-3-hydroxyoctadecyl phosphono]oxy}ethyl)trimethylazanium	2|MS/MS, public match	689.56	9.78	C37 H76 N6 Na O2 P	690.567	690.567	0.00063	0.91	negative
42|733.5494|9.11	(2-{[3-hydroxy-2-tetradecanamidooctadec-4-en-1-yl phosphonato]oxy}ethyl)trimethylazanium	2|MS/MS, public match	733.549	9.11	C40 H81 Na2 O6 P	734.557	734.557	4e-05	0.05	negative
178|790.5388|10.44	(2-aminoethoxy)[2-[docosa-4.7.10.13.16.19-hexaenoyloxy]-3-(octadecanoyloxy)propoxy]phosphinic acid	2|MS/MS, public match	790.539	10.44	C36 H81 N7 Na O4 P3	791.546	791.546	3e-05	0.03	negative
114|688.4921|10.04	(2-aminoethoxy)[-2-[hexadec-9-enoyloxy]-3-(hexadecanoyloxy)propoxy]phosphinic acid	2|MS/MS, public match	688.492	10.04	C39 H70 N3 Na2 O2 P	689.499	689.5	-0.00073	-1.06	negative
275|688.4918|10.37	(2-aminoethoxy)[-2-[hexadec-9-enoyloxy]-3-(hexadecanoyloxy)propoxy]phosphinic acid	2|MS/MS, public match	688.492	10.37	C35 H68 N7 Na O3 S	689.499	689.5	-0.00113	-1.64	negative
463|726.5441|13.05	(2-aminoethoxy)[2-[octadec-9-enoyloxy]-3-[octadeca-1.11-dien-1-yloxy]propoxy]phosphinic acid	2|MS/MS, public match	726.544	13.05	C41 H78 N O7 P	727.551	727.552	-0.00025	-0.34	negative
252|736.4918|9.8	(2-aminoethoxy)[3-[hexadec-9-enoyloxy]-2-[icosa-5.8.11.14-tetraenoyloxy]propoxy]phosphinic acid	2|MS/MS, public match	736.492	9.8	C40 H69 N5 Na O4 P	737.499	737.498	0.00058	0.79	negative
1592|211.0976|5.76	(2E,4E)-3,5,7-Trimethylocta-2,4-dienedioic acid	2|MS/MS, public match	211.098	5.76	C11 H16 O4	212.105	212.105	-1e-05	-0.06	negative
422|819.5179|10.35	[2.3-dihydroxypropoxy][2-[docosa-4.7.10.13.16.19-hexaenoyloxy]-3-[octadec-9-enoyloxy]propoxy]phosphinic acid	2|MS/MS, public match	819.518	10.35	C36 H77 N2 O10 P S	760.504	760.504	0.0005	0.65	negative
66|599.32|7.42	[2-hydroxy-3-[hydroxy-[2,3,4,5,6-pentahydroxycyclohexyl]oxyphosphoryl]oxypropyl] octadecanoate	2|MS/MS, public match	599.32	7.42	C27 H46 N8 Na O4 P	600.327	600.328	-0.00043	-0.71	negative
192|772.5282|10.37	1-(((2-aminoethoxy)(hydroxy)phosphoryl)oxy)-3-((docosa-7.9.11.13.15.17-hexaen-1-yl)oxy)propan-2-yl-octadeca-7.9-dienoate	2|MS/MS, public match	772.528	10.37	C41 H75 N7 Na2 P2	773.535	773.535	0	0	negative
197|672.4969|10.38	1-(((2-aminoethoxy)(hydroxy)phosphoryl)oxy)-3-((hexadec-7-en-1-yl)oxy)propan-2-yl-hexadec-9-enoate	2|MS/MS, public match	672.497	10.38	C30 H70 N9 Na O2 P2	673.504	673.503	0.00168	2.49	negative
304|698.5125|10.38	1-(((2-aminoethoxy)(hydroxy)phosphoryl)oxy)-3-((hexadec-9-en-1-yl)oxy)propan-2-yl-octadeca-7.9-dienoate	2|MS/MS, public match	698.513	10.38	C36 H74 N3 Na O6 S	699.52	699.52	0.00018	0.26	negative
27|722.5121|10.37	1-(((2-aminoethoxy)(hydroxy)phosphoryl)oxy)-3-((icosa-7.9.11.13-tetraen-1-yl)oxy)propan-2-yl-hexadec-9-enoate	2|MS/MS, public match	722.512	10.37	C35 H75 N5 O6 P2	723.519	723.519	0.00013	0.18	negative
511|722.5128|10.74	1-(((2-aminoethoxy)(hydroxy)phosphoryl)oxy)-3-((icosa-7.9.11.13-tetraen-1-yl)oxy)propan-2-yl-hexadec-9-enoate	2|MS/MS, public match	722.513	10.74	C46 H70 N Na O4	723.52	723.52	-0.00024	-0.33	negative
107|700.5284|13.04	1-(((2-aminoethoxy)(hydroxy)phosphoryl)oxy)-3-((octadec-7-en-1-yl)oxy)propan-2-yl-hexadec-9-enoate	2|MS/MS, public match	700.528	13.04	C36 H76 N3 Na O6 S	701.536	701.535	0.00037	0.53	negative
637|674.5128|13.05	1-(((2-aminoethoxy)(hydroxy)phosphoryl)oxy)-3-(hexadecyloxy)propan-2-yl-hexadec-9-enoate	2|MS/MS, public match	674.513	13.05	C36 H71 N5 Na O3 P	675.52	675.519	0.00088	1.3	negative
165|686.4762|9.7	1,2-Dipalmitoleoyl-sn-glycero-3-phosphoethanolamine	2|MS/MS, public match	686.476	9.7	C37 H70 N O8 P	687.483	687.484	-0.00042	-0.61	negative
642|540.367|7.58	13-(Dodecan-2-yl)-6-(1-hydroxyethyl)-3-(hydroxymethyl)-12-methyl-9-(propan-2-yl)-1-oxa-4,7,10-triazacyclotridecane-2,5,8,11-tetrone	2|MS/MS, public match	540.367	7.58	C28 H51 N3 O7	541.374	541.373	0.00163	3.01	negative
4684|243.1966|7.25	14-Hydroxymyristic acid	2|MS/MS, public match	243.197	7.25	C14 H28 O3	244.204	244.204	3e-05	0.13	negative
1669|271.2279|7.83	16-hydroxypalmitic acid	2|MS/MS, public match	271.228	7.83	C16 H32 O3	272.235	272.235	1e-05	0.05	negative
399|395.2568|7.76	1-Hexadecyl lysophosphatidic acid	2|MS/MS, public match	395.257	7.76	C19 H41 O6 P	396.264	396.264	-3e-05	-0.07	negative
2222|424.2469|6.97	1-Myristoyl-2-hydroxy-sn-glycero-3-phosphoethanolamine	2|MS/MS, public match	424.247	6.97	C19 H40 N O7 P	425.254	425.254	-2e-05	-0.04	negative
546|509.2885|7.39	1-Oleoyl-2-hydroxy-sn-glycero-3-phospho-(1'-rac-glycerol)	2|MS/MS, public match	509.288	7.39	C24 H47 O9 P	510.296	510.296	3e-05	0.06	negative
63|478.2935|7.56	1-Oleoyl-sn-glycero-3-phosphoethanolamine	2|MS/MS, public match	478.293	7.56	C23 H46 N O7 P	479.301	479.301	-0.00039	-0.81	negative
1074|769.5023|10.36	1-Palmitoyl-2-arachidonoyl-sn-glycero-3-phospho-(1'-sn-glycerol)	2|MS/MS, public match	769.502	10.36	C42 H75 O10 P	770.509	770.51	-0.00031	-0.4	negative
1306|793.5022|13.01	1-Palmitoyl-2-docosahexaenoyl-sn-glycero-3-phospho-(1'-rac-glycerol)	2|MS/MS, public match	793.502	13.01	C44 H75 O10 P	794.509	794.51	-0.00032	-0.4	negative
818|793.5024|10.36	1-Palmitoyl-2-docosahexaenoyl-sn-glycero-3-phospho-(1'-rac-glycerol)	2|MS/MS, public match	793.502	10.36	C44 H75 O10 P	794.51	794.51	-0.00014	-0.17	negative
987|483.2729|7.26	1-Palmitoyl-2-hydroxy-sn-glycero-3-phospho-(1'-rac-glycerol)	2|MS/MS, public match	483.273	7.26	C22 H45 O9 P	484.28	484.28	5e-05	0.11	negative
180|452.2779|7.42	1-Palmitoyl-2-hydroxy-sn-glycero-3-phosphoethanolamine	2|MS/MS, public match	452.278	7.42	C21 H44 N O7 P	453.285	453.286	-0.00032	-0.71	negative
96|747.5168|10.36	1-Palmitoyl-2-oleoyl-phosphatidylglycerol	2|MS/MS, public match	747.517	10.36	C40 H77 O10 P	748.524	748.525	-0.0014	-1.87	negative
1663|437.2674|7.58	1-Stearoyl-2-hydroxy-sn-glycero-3-phosphate	2|MS/MS, public match	437.267	7.58	C21 H43 O7 P	438.275	438.275	8e-05	0.18	negative
391|437.2673|8.12	1-Stearoyl-2-hydroxy-sn-glycero-3-phosphate	2|MS/MS, public match	437.267	8.12	C21 H43 O7 P	438.275	438.275	-4e-05	-0.09	negative
724|480.3095|7.78	1-Stearoyl-2-hydroxy-sn-glycero-3-phosphoethanolamine	2|MS/MS, public match	480.31	7.78	C23 H48 N O7 P	481.317	481.317	-4e-05	-0.09	negative
99|480.3092|7.86	1-Stearoyl-2-hydroxy-sn-glycero-3-phosphoethanolamine	2|MS/MS, public match	480.309	7.86	C23 H48 N O7 P	481.316	481.317	-0.00036	-0.75	negative
41|742.5388|13.05	1-Stearoyl-2-linoleoyl-sn-glycero-3-phosphoethanolamine	2|MS/MS, public match	742.539	13.05	C35 H79 N5 O7 P2	743.546	743.545	0.00058	0.77	negative
467|730.5389|13.08	2-(heptadec-9-enoyloxy)-3-(palmitoyloxy)propyl (2-(trimethylammonio)ethyl) phosphate	2|MS/MS, public match	730.539	13.08	C35 H73 N9 O5 S	731.546	731.546	0.00063	0.86	negative
1313|156.0301|0.7	2,6-Dioxo-4-piperidinecarboxylic acid	2|MS/MS, public match	156.03	0.7	C6 H7 N O4	157.037	157.038	-8e-05	-0.5	negative
5417|282.0772|6.92	2-[(2-Oxo-2-phenylethyl)carbamoyl]benzoic acid	2|MS/MS, public match	282.077	6.92	C16 H13 N O4	283.084	283.084	1e-05	0.02	negative
5890|306.0069|4.29	2-[(4-Nitrophenyl)sulfonyl]benzoic acid	2|MS/MS, public match	306.007	4.29	C13 H9 N O6 S	307.014	307.015	-0.0009	-2.92	negative
339|522.2838|7.22	2-amino-3-[hydroxy-[2-hydroxy-3-[octadec-9-enoyl]oxypropoxy]phosphoryl]oxypropanoic acid	2|MS/MS, public match	522.284	7.22	C24 H46 N O9 P	523.291	523.291	8e-05	0.15	negative
819|168.0666|1.05	2-Aminophenol	2|MS/MS, public match	168.067	1.05	C6 H7 N O	109.053	109.053	-6e-05	-0.53	negative
196|738.5077|10.1	2-Arachidonoyl-1-palmitoyl-sn-glycero-3-phosphoethanolamine	2|MS/MS, public match	738.508	10.1	C41 H74 N O8 P	739.515	739.515	-0.00026	-0.36	negative
212|766.5388|13.06	2-Arachidonoyl-1-stearoyl-sn-glycero-3-phosphoethanolamine	2|MS/MS, public match	766.539	13.06	C43 H78 N O8 P	767.546	767.547	-0.00047	-0.61	negative
731|766.5391|12.88	2-Arachidonoyl-1-stearoyl-sn-glycero-3-phosphoethanolamine	2|MS/MS, public match	766.539	12.88	C43 H78 N O8 P	767.546	767.547	-0.00015	-0.2	negative
7161|330.0608|1.52	2'-Deoxyadenosine-5'-monophosphate	2|MS/MS, public match	330.061	1.52	C10 H14 N5 O6 P	331.068	331.068	-8e-05	-0.25	negative
2036|307.0336|0.94	2'-Deoxyuridine 5'-monophosphate	2|MS/MS, public match	307.034	0.94	C9 H13 N2 O8 P	308.041	308.041	-4e-05	-0.14	negative
906|207.0121|4.66	2-Naphthalenesulfonic acid	2|MS/MS, public match	207.012	4.66	C10 H8 O3 S	208.019	208.019	1e-05	0.06	negative
524|145.0142|0.65	2-Oxopentanedioic acid	2|MS/MS, public match	145.014	0.65	C5 H6 O5	146.021	146.022	-5e-05	-0.34	negative
3833|241.1446|6.06	2-Pentenedioic acid, 2-octyl-	2|MS/MS, public match	241.145	6.06	C13 H22 O4	242.152	242.152	4e-05	0.17	negative
48|816.5754|13.06	3-((heptadec-9-enoyl)oxy)-2-(oleoyloxy)propyl (2-(trimethylammonio)ethyl) phosphate	2|MS/MS, public match	816.575	13.06	C39 H80 N3 Na O7 S	757.562	757.561	0.00012	0.16	negative
522|830.5914|13.1	3-((heptadec-9-enoyl)oxy)-2-(oleoyloxy)propyl (2-(trimethylammonio)ethyl) phosphate	2|MS/MS, public match	830.591	13.1	C41 H85 N7 Na2 O3 P2	831.599	831.598	0.00026	0.31	negative
2186|238.0721|7.18	3-(2,4-Dimethoxyanilino)-3-oxopropanoic acid	2|MS/MS, public match	238.072	7.18	C11 H13 N O5	239.079	239.079	3e-05	0.13	negative
7910|238.0721|6.98	3-(2,4-Dimethoxyanilino)-3-oxopropanoic acid	2|MS/MS, public match	238.072	6.98	C11 H13 N O5	239.079	239.079	4e-05	0.17	negative
4462|239.1289|6.52	3-(Hepta-1,3-dienyl)hexanedioic acid	2|MS/MS, public match	239.129	6.52	C13 H20 O4	240.136	240.136	1e-05	0.06	negative
1994|249.1496|8.26	3,5-Di-tert-butyl-4-hydroxybenzoic acid	2|MS/MS, public match	249.15	8.26	C15 H22 O3	250.157	250.157	2e-05	0.09	negative
3555|249.1496|7.31	3,5-Di-tert-butyl-4-hydroxybenzoic acid	2|MS/MS, public match	249.15	7.31	C15 H22 O3	250.157	250.157	1e-05	0.06	negative
1670|686.1415|3.61	3'-Dephosphocoenzyme A	2|MS/MS, public match	686.141	3.61	C23 H32 N9 O10 P3	687.149	687.149	0.00024	0.34	negative
894|253.1446|6.6	3-Furancarboxylic acid, tetrahydro-4-methylene-2-octyl-5-oxo-, (2R,3S)-rel-	2|MS/MS, public match	253.145	6.6	C14 H22 O4	254.152	254.152	7e-05	0.29	negative
2574|161.0455|1.27	3-Hydroxymethylglutaric acid	2|MS/MS, public match	161.046	1.27	C6 H10 O5	162.053	162.053	-5e-05	-0.32	negative
3827|161.0455|1.34	3-Hydroxymethylglutaric acid	2|MS/MS, public match	161.046	1.34	C6 H10 O5	162.053	162.053	-5e-05	-0.31	negative
4258|243.1966|7.66	3-Hydroxymyristic acid	2|MS/MS, public match	243.197	7.66	C14 H28 O3	244.204	244.204	1e-05	0.05	negative
1595|299.2591|8.75	3-Hydroxyoctadecanoic acid	2|MS/MS, public match	299.259	8.75	C18 H36 O3	300.266	300.266	-1e-05	-0.05	negative
6487|151.0764|7.19	3-isopropyl-1,2-benzenediol	2|MS/MS, public match	151.076	7.19	C9 H12 O2	152.084	152.084	-5e-05	-0.31	negative
3490|128.0175|3.68	4,5-Dimethyl-1,3-oxazole-2-thiol	2|MS/MS, public match	128.018	3.68	C5 H7 N O S	129.025	129.025	-5e-05	-0.35	negative
3271|144.0666|0.97	4-Acetamidobutyric acid	2|MS/MS, public match	144.067	0.97	C6 H11 N O3	145.074	145.074	-5e-05	-0.37	negative
5865|182.0459|2.58	4-Pyridoxic acid	2|MS/MS, public match	182.046	2.58	C8 H9 N O4	183.053	183.053	0	-0.03	negative
2559|297.0663|3.94	5'-Methylthioinosine	2|MS/MS, public match	297.066	3.94	C11 H14 N4 O4 S	298.074	298.074	-4e-05	-0.12	negative
4642|150.0421|3.06	6-Hydroxy-2-aminopurine	2|MS/MS, public match	150.042	3.06	C5 H5 N5 O	151.049	151.049	-5e-05	-0.33	negative
163|285.0727|1.21	Ac-Asp-Glu	2|MS/MS, public match	285.073	1.21	C11 H16 N2 O8	304.091	304.091	-0.0001	-0.33	negative
1451|130.051|0.76	Acetyl-beta-alanine	2|MS/MS, public match	130.051	0.76	C5 H9 N O3	131.058	131.058	-2e-05	-0.16	negative
491|130.0509|0.7	Acetyl-beta-alanine	2|MS/MS, public match	130.051	0.7	C5 H9 N O3	131.058	131.058	-4e-05	-0.31	negative
2974|160.0615|0.88	Acetyl-L-threonine	2|MS/MS, public match	160.061	0.88	C6 H11 N O4	161.069	161.069	-4e-05	-0.25	negative
919|266.0895|3.32	Adenosine	2|MS/MS, public match	266.089	3.32	C10 H13 N5 O4	267.097	267.097	-3e-05	-0.1	negative
89|346.0556|0.96	Adenosine 5'-monophosphate	2|MS/MS, public match	346.056	0.96	C10 H14 N5 O7 P	347.063	347.063	-0.00017	-0.49	negative
7107|426.0131|1.08	Adenosine 5'-phosphosulfate	2|MS/MS, public match	426.013	1.08	C10 H14 N5 O10 P S	427.02	427.02	0.00051	1.19	negative
8|426.0217|0.67	Adenosine-5'-diphosphate	2|MS/MS, public match	426.022	0.67	C10 H15 N5 O10 P2	427.029	427.029	-0.00048	-1.12	negative
2851|303.2329|7.28	Arachidonic acid	2|MS/MS, public match	303.233	7.28	C20 H32 O2	304.24	304.24	-1e-05	-0.04	negative
1041|132.0302|0.47	Aspartic acid	2|MS/MS, public match	132.03	0.47	C4 H7 N O4	133.037	133.038	-3e-05	-0.24	negative
449|662.1017|2.72	beta-Nicotinamide adenine dinucleotide	2|MS/MS, public match	662.102	2.72	C21 H27 N7 O14 P2	663.109	663.109	-0.00017	-0.25	negative
1311|742.068|0.96	beta-Nicotinamide adenine dinucleotide phosphate	2|MS/MS, public match	742.068	0.96	C21 H28 N7 O17 P3	743.075	743.075	-0.00019	-0.26	negative
525|742.0679|3.53	beta-Nicotinamide adenine dinucleotide phosphate	2|MS/MS, public match	742.068	3.53	C21 H28 N7 O17 P3	743.075	743.075	-0.00029	-0.39	negative
662|742.068|3.94	beta-Nicotinamide adenine dinucleotide phosphate	2|MS/MS, public match	742.068	3.94	C21 H28 N7 O17 P3	743.075	743.075	-0.00019	-0.25	negative
664|742.0678|1.07	beta-Nicotinamide adenine dinucleotide phosphate	2|MS/MS, public match	742.068	1.07	C21 H28 N7 O17 P3	743.075	743.075	-0.00034	-0.45	negative
370|664.1172|3.27	beta-Nicotinamide adenine dinucleotide, reduced	2|MS/MS, public match	664.117	3.27	C21 H29 N7 O14 P2	665.124	665.125	-0.00033	-0.5	negative
82|664.1171|2.74	beta-Nicotinamide adenine dinucleotide, reduced	2|MS/MS, public match	664.117	2.74	C21 H29 N7 O14 P2	665.124	665.125	-0.00044	-0.66	negative
83|664.1174|2.94	beta-Nicotinamide adenine dinucleotide, reduced	2|MS/MS, public match	664.117	2.94	C21 H29 N7 O14 P2	665.125	665.125	-0.00011	-0.17	negative
2237|243.0808|4.28	Biotin	2|MS/MS, public match	243.081	4.28	C10 H16 N2 O3 S	244.088	244.088	-3e-05	-0.13	negative
166|596.5258|10.74	Cer[NS] d34:1	2|MS/MS, public match	596.526	10.74	C35 H68 N5 Na O	597.533	597.532	0.00093	1.56	negative
1397|622.5415|10.57	Cer[NS] d36:2	2|MS/MS, public match	622.542	10.57	C37 H75 K N3 Na	623.549	623.55	-0.00082	-1.31	negative
142|465.3045|8.97	Cholesterol 3-sulfate	2|MS/MS, public match	465.305	8.97	C27 H46 O4 S	466.312	466.312	6e-05	0.13	negative
145|465.3044|9.39	Cholesterol 3-sulfate	2|MS/MS, public match	465.304	9.39	C27 H46 O4 S	466.312	466.312	-2e-05	-0.05	negative
418|253.2173|8.71	cis-7-Hexadecenoic acid	2|MS/MS, public match	253.217	8.71	C16 H30 O2	254.225	254.225	2e-05	0.09	negative
427|253.2174|8.77	cis-7-Hexadecenoic acid	2|MS/MS, public match	253.217	8.77	C16 H30 O2	254.225	254.225	5e-05	0.18	negative
1289|173.0091|1.21	cis-Aconitic acid	2|MS/MS, public match	173.009	1.21	C6 H6 O6	174.016	174.016	-5e-05	-0.29	negative
5783|147.0299|0.92	Citramalic acid	2|MS/MS, public match	147.03	0.92	C5 H8 O5	148.037	148.037	-1e-05	-0.1	negative
1167|304.034|1.74	Cytidine 2',3'-cyclic monophosphoric acid	2|MS/MS, public match	304.034	1.74	C9 H12 N3 O7 P	305.041	305.041	2e-05	0.08	negative
383|304.034|0.61	Cytidine 2',3'-cyclic phosphate	2|MS/MS, public match	304.034	0.61	C9 H12 N3 O7 P	305.041	305.041	-5e-05	-0.16	negative
58|481.9771|0.8	Cytidine 5'-triphosphate	2|MS/MS, public match	481.977	0.8	C9 H16 N3 O14 P3	482.984	482.985	-0.00017	-0.35	negative
94|481.9769|1.16	Cytidine 5'-triphosphate	2|MS/MS, public match	481.977	1.16	C9 H16 N3 O14 P3	482.984	482.985	-0.0003	-0.61	negative
1097|322.0446|0.61	Cytidine-5'-monophosphate	2|MS/MS, public match	322.045	0.61	C9 H14 N3 O8 P	323.052	323.052	-4e-05	-0.13	negative
2038|322.0446|0.69	Cytidine-5'-monophosphate	2|MS/MS, public match	322.045	0.69	C9 H14 N3 O8 P	323.052	323.052	2e-05	0.07	negative
249|613.14|0.61	Cytidine-5'-monophospho-N-acetylneuraminic acid	2|MS/MS, public match	613.14	0.61	C20 H31 N4 O16 P	614.147	614.147	6e-05	0.09	negative
1960|147.0299|0.71	D-(-)-Citramalic acid	2|MS/MS, public match	147.03	0.71	C5 H8 O5	148.037	148.037	-4e-05	-0.28	negative
2293|147.0299|0.65	D-(-)-Citramalic acid	2|MS/MS, public match	147.03	0.65	C5 H8 O5	148.037	148.037	-5e-05	-0.32	negative
811|380.2571|7.07	D-erythro-Sphinganine-1-phosphate	2|MS/MS, public match	380.257	7.07	C18 H40 N O5 P	381.264	381.264	1e-05	0.02	negative
1305|378.2415|6.98	D-erythro-Sphingosine-1-phosphate	2|MS/MS, public match	378.241	6.98	C18 H38 N O5 P	379.249	379.249	-1e-05	-0.01	negative
16|698.5568|9.83	D-Glucosyl-beta-1,1-N-palmitoyl-D-erythro-sphingosine	2|MS/MS, public match	698.557	9.83	C40 H77 N O8	699.564	699.565	-0.0008	-1.14	negative
1092|271.2279|8.23	DL-beta-Hydroxypalmitic acid	2|MS/MS, public match	271.228	8.23	C16 H32 O3	272.235	272.235	1e-05	0.04	negative
3101|204.0666|4.95	DL-Indole-3-lactic acid	2|MS/MS, public match	204.067	4.95	C11 H11 N O3	205.074	205.074	0	0.01	negative
300|311.2016|8.45	dl-Norgestrel	2|MS/MS, public match	311.202	8.45	C21 H28 O2	312.209	312.209	-2e-05	-0.05	negative
2360|595.2891|6.9	D-myo-Inositol, 1-[2-hydroxy-3-[(1-oxo-9,12-octadecadienyl)oxy]propyl hydrogen phosphate], [S-(Z,Z)]-	2|MS/MS, public match	595.289	6.9	C27 H49 O12 P	596.296	596.296	0.00025	0.42	negative
35|325.1843|7.49	Dodecylbenzenesulfonic acid	2|MS/MS, public match	325.184	7.49	C18 H30 O3 S	326.192	326.192	-4e-05	-0.12	negative
177|255.233|9.08	Ethyl myristate	2|MS/MS, public match	255.233	9.08	C16 H32 O2	256.24	256.24	1e-05	0.03	negative
2663|176.0386|3.37	fMet	2|MS/MS, public match	176.039	3.37	C6 H11 N O3 S	177.046	177.046	-7e-05	-0.41	negative
1855|440.1323|4.09	Folic acid	2|MS/MS, public match	440.132	4.09	C19 H19 N7 O6	441.14	441.14	-6e-05	-0.13	negative
3055|249.055|0.64	gamma-Glu-Cys	2|MS/MS, public match	249.055	0.64	C8 H14 N2 O5 S	250.062	250.062	-1e-05	-0.05	negative
6028|259.13|3.06	Glu-Leu	2|MS/MS, public match	259.13	3.06	C11 H20 N2 O5	260.137	260.137	2e-05	0.07	negative
7020|293.1142|3.89	Glu-Phe	2|MS/MS, public match	293.114	3.89	C14 H18 N2 O5	294.122	294.122	-5e-05	-0.18	negative
1245|146.0458|1.22	Glutamic acid	2|MS/MS, public match	146.046	1.22	C5 H9 N O4	147.053	147.053	-4e-05	-0.25	negative
234|146.0458|0.58	Glutamic acid	2|MS/MS, public match	146.046	0.58	C5 H9 N O4	147.053	147.053	-4e-05	-0.31	negative
1597|448.3068|6.47	Glycodeoxycholic acid	2|MS/MS, public match	448.307	6.47	C26 H43 N O5	449.314	449.314	-1e-05	-0.03	negative
3838|448.3068|6.55	Glycodeoxycholic acid	2|MS/MS, public match	448.307	6.55	C26 H43 N O5	449.314	449.314	0	0	negative
3873|344.0401|2.55	Guanosine 3',5'-cyclic monophosphate	2|MS/MS, public match	344.04	2.55	C10 H12 N5 O7 P	345.047	345.047	-8e-05	-0.24	negative
120|442.017|1.05	Guanosine 5'-diphosphate	2|MS/MS, public match	442.017	1.05	C10 H15 N5 O11 P2	443.024	443.024	-8e-05	-0.19	negative
555|442.017|3.22	Guanosine 5'-diphosphate	2|MS/MS, public match	442.017	3.22	C10 H15 N5 O11 P2	443.024	443.024	-8e-05	-0.18	negative
293|604.0697|0.67	Guanosine 5'-diphospho-D-mannose	2|MS/MS, public match	604.07	0.67	C16 H25 N5 O16 P2	605.077	605.077	-0.00016	-0.26	negative
115|442.017|0.69	Guanosine-5'-diphosphate	2|MS/MS, public match	442.017	0.69	C10 H15 N5 O11 P2	443.024	443.024	-7e-05	-0.15	negative
379|588.0748|0.88	Guanosine-5'-diphospho-beta-L-fucose	2|MS/MS, public match	588.075	0.88	C21 H21 N5 Na O12 P	589.082	589.082	-0.00014	-0.24	negative
376|362.0506|0.92	Guanosine-5'-monophosphate	2|MS/MS, public match	362.051	0.92	C10 H14 N5 O8 P	363.058	363.058	-0.00014	-0.38	negative
2142|130.0509|0.46	Hydroxyproline	2|MS/MS, public match	130.051	0.46	C5 H9 N O3	131.058	131.058	-3e-05	-0.26	negative
7104|267.0736|2.38	Inosine	2|MS/MS, public match	267.074	2.38	C9 H9 N8 Na O	268.081	268.08	0.00112	4.18	negative
29|191.0197|0.71	Isocitric acid	2|MS/MS, public match	191.02	0.71	C6 H8 O7	192.027	192.027	-2e-05	-0.11	negative
43|130.0873|0.87	Isoleucine	2|MS/MS, public match	130.087	0.87	C6 H13 N O2	131.095	131.095	-6e-05	-0.44	negative
1312|145.0618|0.8	L-Glutamine	2|MS/MS, public match	145.062	0.8	C5 H10 N2 O3	146.069	146.069	-4e-05	-0.27	negative
988|279.2329|8.99	Linoleic acid	2|MS/MS, public match	279.233	8.99	C18 H32 O2	280.24	280.24	-6e-05	-0.2	negative
989|476.2783|7.31	LPE 18:2	2|MS/MS, public match	476.278	7.31	C22 H41 N5 Na O3 P	477.286	477.284	0.00111	2.33	negative
2077|241.0731|5.07	Lumichrome	2|MS/MS, public match	241.073	5.07	C12 H10 N4 O2	242.08	242.08	-3e-05	-0.11	negative
414|508.4736|10.18	N-(1,3-dihydroxyoctadec-4-en-2-yl)tetradecanamide	2|MS/MS, public match	508.474	10.18	C32 H63 N O3	509.481	509.481	4e-05	0.09	negative
659|674.6455|11.7	N-(1.3-dihydroxyoctadec-4-en-2-yl)hexacos-11-enamide	2|MS/MS, public match	674.645	11.7	C44 H85 N O3	675.653	675.653	-0.00024	-0.36	negative
672|618.5831|11.12	N-(1.3-dihydroxyoctadeca-4.14-dien-2-yl)docosanimidic acid	2|MS/MS, public match	618.583	11.12	C40 H77 N O3	619.59	619.59	-6e-05	-0.1	negative
387|534.4892|10.25	N-(1.3-dihydroxyoctadeca-4.14-dien-2-yl)palmitamide	2|MS/MS, public match	534.489	10.25	C32 H66 N Na O3	535.496	535.494	0.00238	4.45	negative
505|644.5986|11.12	N-(1.3-dihydroxyoctadeca-4.14-dien-2-yl)tetracos-14-enimidic acid	2|MS/MS, public match	644.599	11.12	C42 H79 N O3	645.606	645.606	-0.00014	-0.22	negative
2525|298.1084|2.11	N-(Phenoxyacetyl)phenylalanine	2|MS/MS, public match	298.108	2.11	C17 H17 N O4	299.116	299.116	-4e-05	-0.14	negative
65|536.5042|10.53	N-[1,3-dihydroxyoctadec-4-en-2-yl]hexadecanamide	2|MS/MS, public match	536.504	10.53	C34 H67 N O3	537.511	537.512	-0.00066	-1.23	negative
358|564.536|10.84	N-[1.3-dihydroxyoctadec-4-en-2-yl]octadecanamide	2|MS/MS, public match	564.536	10.84	C36 H71 N O3	565.543	565.543	-0.0002	-0.36	negative
1499|634.6142|11.58	N-[1.3-dihydroxyoctadec-4-en-2-yl]tricosanamide	2|MS/MS, public match	634.614	11.58	C41 H81 N O3	635.621	635.622	-0.00018	-0.28	negative
1224|562.5205|10.59	N-[1.3-dihydroxyoctadeca-4.14-dien-2-yl]octadecanimidic acid	2|MS/MS, public match	562.52	10.59	C36 H69 N O3	563.528	563.528	-4e-05	-0.07	negative
147|538.5201|10.63	N-[1.3-dihydroxyoctadecan-2-yl]hexadecanamide	2|MS/MS, public match	538.52	10.63	C34 H69 N O3	539.527	539.528	-0.00045	-0.84	negative
210|808.6666|11.02	N-[3-hydroxy-1-{[3.4.5-trihydroxy-6-(hydroxymethyl)oxan-2-yl]oxy}octadec-4-en-2-yl]tetracos-15-enamide	2|MS/MS, public match	808.667	11.02	C52 H93 N O P2	809.674	809.673	0.00064	0.79	negative
112|810.6822|11.54	N-[3-hydroxy-1-{[3.4.5-trihydroxy-6-(hydroxymethyl)oxan-2-yl]oxy}octadec-4-en-2-yl]tetracosanamide	2|MS/MS, public match	810.682	11.54	C44 H94 K N5 O5	811.689	811.689	0.00024	0.29	negative
59|810.682|11.25	N-[3-hydroxy-1-{[3.4.5-trihydroxy-6-(hydroxymethyl)oxan-2-yl]oxy}octadec-4-en-2-yl]tetracosanamide	2|MS/MS, public match	810.682	11.25	C47 H90 N5 Na O4	811.689	811.689	0.00019	0.23	negative
1779|130.0509|1.02	N-Acetylalanine	2|MS/MS, public match	130.051	1.02	C5 H9 N O3	131.058	131.058	-4e-05	-0.28	negative
155|174.0408|0.76	N-Acetylaspartic acid	2|MS/MS, public match	174.041	0.76	C6 H9 N O5	175.048	175.048	-4e-05	-0.24	negative
23|174.0407|0.7	N-Acetylaspartic acid	2|MS/MS, public match	174.041	0.7	C6 H9 N O5	175.048	175.048	-8e-05	-0.45	negative
396|188.0565|0.97	N-Acetylglutamatic acid	2|MS/MS, public match	188.056	0.97	C7 H11 N O5	189.064	189.064	0	0	negative
1395|190.0543|3.69	N-Acetyl-L-methionine	2|MS/MS, public match	190.054	3.69	C7 H13 N O3 S	191.062	191.062	-2e-05	-0.1	negative
4272|173.0931|0.55	N-alpha-Acetyl-L-ornithine	2|MS/MS, public match	173.093	0.55	C7 H14 N2 O3	174.1	174.1	-5e-05	-0.28	negative
1723|742.068|3.2	Nicotinamide adenine dinucleotide phosphate	2|MS/MS, public match	742.068	3.2	C21 H28 N7 O17 P3	743.075	743.075	-0.00015	-0.21	negative
3895|270.2075|7.52	N-Lauroylsarcosine	2|MS/MS, public match	270.207	7.52	C15 H29 N O3	271.215	271.215	6e-05	0.21	negative
1346|259.13|3.66	N-L-gamma-Glutamyl-L-leucine	2|MS/MS, public match	259.13	3.66	C11 H20 N2 O5	260.137	260.137	3e-05	0.1	negative
1770|259.13|3.55	N-L-gamma-Glutamyl-L-leucine	2|MS/MS, public match	259.13	3.55	C11 H20 N2 O5	260.137	260.137	1e-05	0.02	negative
7065|373.1|3.28	N-Succinyl-5-aminoimidazole-4-carboxamide ribose	2|MS/MS, public match	373.1	3.28	C13 H18 N4 O9	374.107	374.107	-6e-05	-0.17	negative
235|281.2486|9.18	Oleic acid	2|MS/MS, public match	281.249	9.18	C18 H34 O2	282.256	282.256	-2e-05	-0.06	negative
711|288.1201|0.87	Ophthalmate	2|MS/MS, public match	288.12	0.87	C11 H19 N3 O6	289.127	289.127	-4e-05	-0.14	negative
441|288.12|0.78	Ophthalmic acid	2|MS/MS, public match	288.12	0.78	C11 H19 N3 O6	289.127	289.127	-8e-05	-0.27	negative
28|191.0196|0.71	Oxalacetic acid	2|MS/MS, public match	191.02	0.71	C4 H4 O5	132.006	132.006	-8e-05	-0.63	negative
1874|178.051|4.37	p-Acetaminobenzoic acid	2|MS/MS, public match	178.051	4.37	C9 H9 N O3	179.058	179.058	-1e-05	-0.05	negative
520|736.5128|9.76	PC 28:0	2|MS/MS, public match	736.513	9.76	C37 H73 N5 Na O6 P	737.52	737.52	0.00042	0.57	negative
176|762.5288|9.87	PC 30:1	2|MS/MS, public match	762.529	9.87	C43 H69 N7 O5	763.536	763.536	0.00011	0.14	negative
185|804.5757|13.09	PC 33:1	2|MS/MS, public match	804.576	13.09	C54 H79 N O2 S	805.583	805.583	-0.00018	-0.22	negative
190|816.5757|13.16	PC 34:2	2|MS/MS, public match	816.576	13.16	C41 H84 N3 Na O9 S	817.583	817.583	0.00035	0.43	negative
103|842.5914|13.08	PC 36:3	2|MS/MS, public match	842.591	13.08	C49 H85 N3 O4 S2	843.599	843.598	0.00047	0.55	negative
691|892.6072|13.06	PC 40:6	2|MS/MS, public match	892.607	13.06	C50 H88 N O10 P	893.614	893.615	-0.00016	-0.18	negative
1987|842.5909|10.82	PC(16:0e/12-HETE)	2|MS/MS, public match	842.591	10.82	C43 H88 N7 O P3 S	843.598	843.598	-0.00016	-0.19	negative
75|716.5232|13.05	PE 34:1	2|MS/MS, public match	716.523	13.05	C42 H67 N7 O3	717.53	717.531	-8e-05	-0.11	negative
68|714.5071|10.37	PE 34:2	2|MS/MS, public match	714.507	10.37	C38 H71 N5 Na O4 P	715.514	715.514	0.0002	0.28	negative
821|714.5076|13.05	PE 34:2	2|MS/MS, public match	714.508	13.05	C36 H74 N3 Na O7 S	715.515	715.515	0.0003	0.41	negative
1055|710.4763|9.69	PE 34:4	2|MS/MS, public match	710.476	9.69	C32 H73 K N7 Na O2 P2	711.484	711.484	-2e-05	-0.02	negative
84|742.5385|10.66	PE 36:2	2|MS/MS, public match	742.538	10.66	C35 H79 N5 O7 P2	743.546	743.545	0.00032	0.43	negative
761|792.5533|10.74	PE 40:5	2|MS/MS, public match	792.553	10.74	C39 H81 N5 O7 P2	793.561	793.561	8e-05	0.11	negative
801|792.5537|10.88	PE 40:5	2|MS/MS, public match	792.554	10.88	C36 H83 N7 Na O4 P3	793.561	793.562	-0.00058	-0.73	negative
766|788.5236|10.35	PE 40:7	2|MS/MS, public match	788.524	10.35	C39 H78 N5 Na2 O4 P S	789.531	789.531	9e-05	0.11	negative
223|298.943|5.97	Perfluorobutane sulfonic acid (PFBuS)	2|MS/MS, public match	298.943	5.97	C3 H7 N6 O3 P3 S	299.95	299.951	-0.00104	-3.47	negative
977|745.5022|13.02	PG 34:2	2|MS/MS, public match	745.502	13.02	C34 H72 K N10 Na O2 S	746.51	746.51	0	-0.01	negative
1401|797.5333|10.36	PG 38:4	2|MS/MS, public match	797.533	10.36	C36 H76 N10 Na O4 P S	798.541	798.541	-9e-05	-0.12	negative
629|819.5179|13.01	PG 40:7	2|MS/MS, public match	819.518	13.01	C41 H80 K2 N6 Na O2 P	820.525	820.525	-1e-05	-0.01	negative
313|817.502|9.63	PG 40:8	2|MS/MS, public match	817.502	9.63	C39 H80 Cl N6 Na O2 S3	818.509	818.509	0.00016	0.2	negative
319|841.5021|9.64	PG 42:10	2|MS/MS, public match	841.502	9.64	C39 H76 N2 Na2 O14	842.509	842.509	0.00014	0.17	negative
49|865.5022|9.61	PG 44:12	2|MS/MS, public match	865.502	9.61	C46 H74 N6 Na2 O3 P2	866.51	866.509	0.0002	0.23	negative
51|865.5024|9.37	PG 44:12	2|MS/MS, public match	865.502	9.37	C50 H75 O10 P	866.51	866.51	-0.00011	-0.12	negative
52|192.0664|4.29	Phenaceturic acid	2|MS/MS, public match	192.066	4.29	C10 H11 N O3	193.074	193.074	-0.00018	-0.95	negative
30|807.5022|9.43	PI 32:1	2|MS/MS, public match	807.502	9.43	C37 H76 N6 Na2 O6 P2	808.51	808.51	-0.00017	-0.21	negative
3163|122.0247|0.81	Picolinic acid	2|MS/MS, public match	122.025	0.81	C6 H5 N O2	123.032	123.032	-6e-05	-0.46	negative
4390|243.0986|0.58	Pro-Glu	2|MS/MS, public match	243.099	0.58	C10 H16 N2 O5	244.106	244.106	-5e-05	-0.19	negative
2517|243.0622|0.75	Pseudouridine	2|MS/MS, public match	243.062	0.75	C6 H14 N4 Na O3 P	244.069	244.07	-0.00066	-2.69	negative
2530|187.007|4.53	p-Tolyl Sulfate	2|MS/MS, public match	187.007	4.53	C7 H8 O4 S	188.014	188.014	-2e-05	-0.08	negative
2333|166.0509|0.82	pyridoxal	2|MS/MS, public match	166.051	0.82	C8 H9 N O3	167.058	167.058	-5e-05	-0.33	negative
3519|166.0509|1.05	pyridoxal	2|MS/MS, public match	166.051	1.05	C8 H9 N O3	167.058	167.058	-6e-05	-0.39	negative
476|279.0598|0.72	PyroglutamicAcid	2|MS/MS, public match	279.06	0.72	C10 H15 N2 Na O7	298.078	298.078	-1e-05	-0.03	negative
477|279.0598|0.72	PyroglutamicAcid	2|MS/MS, public match	279.06	0.72	C10 H13 N2 Na O6	280.067	280.067	-1e-05	-0.03	negative
6868|393.1429|4.28	Riboflavin	2|MS/MS, public match	393.143	4.28	C16 H19 N8 Na O3	394.15	394.148	0.00173	4.38	negative
1331|383.1142|2.33	S-Adenosyl-L-homocysteine|AdoHcy|S-Adenosylhomocysteine|5'-Deoxy-S-adenosyl-L-homocysteine|S-(5'-Deoxyadenosine-5')-L-homocysteine|Formycinylhomocysteine	2|MS/MS, public match	383.114	2.33	C14 H20 N6 O5 S	384.121	384.122	-0.0001	-0.26	negative
333|378.0976|1.62	S-Lactoylglutathione	2|MS/MS, public match	378.098	1.62	C13 H21 N3 O8 S	379.105	379.105	-9e-05	-0.24	negative
1571|705.5187|8.67	SM d30:1	2|MS/MS, public match	705.519	8.67	C37 H75 N2 O8 P	706.526	706.526	-0.00016	-0.22	negative
6|761.58|9.58	SM d34:1	2|MS/MS, public match	761.58	9.58	C42 H85 N4 Na P2 S	762.587	762.587	0.00044	0.58	negative
37|759.565|9.22	SM d34:2	2|MS/MS, public match	759.565	9.22	C45 H83 N2 O P3	760.572	760.572	0.00049	0.65	negative
903|789.6123|13.08	SM d36:1	2|MS/MS, public match	789.612	13.08	C41 H83 N2 O6 P	730.598	730.599	-0.00043	-0.59	negative
1621|124.0073|0.54	Taurine	2|MS/MS, public match	124.007	0.54	C2 H7 N O3 S	125.015	125.015	-7e-05	-0.54	negative
957|498.2895|5.93	Taurochenodeoxycholic acid	2|MS/MS, public match	498.289	5.93	C26 H45 N O6 S	499.297	499.297	4e-05	0.08	negative
940|173.0091|0.71	trans-Aconitic acid	2|MS/MS, public match	173.009	0.71	C6 H6 O6	174.016	174.016	-7e-05	-0.41	negative
494|383.1223|1.04	tyrosine	2|MS/MS, public match	383.122	1.04	C14 H21 N6 O5 P	384.13	384.131	-0.00151	-3.92	negative
468|167.0211|0.92	Uric acid	2|MS/MS, public match	167.021	0.92	C5 H4 N4 O3	168.028	168.028	-1e-05	-0.04	negative
770|279.0389|1.27	uridine	2|MS/MS, public match	279.039	1.27	C9 H13 Cl N2 O6	280.046	280.046	-4e-05	-0.15	negative
225|579.0271|3.24	Uridine 5'-diphosphoglucuronic acid	2|MS/MS, public match	579.027	3.24	C15 H22 N2 O18 P2	580.034	580.034	5e-05	0.08	negative
285|579.0271|3.62	Uridine 5'-diphosphoglucuronic acid	2|MS/MS, public match	579.027	3.62	C15 H22 N2 O18 P2	580.034	580.034	0.00012	0.2	negative
367|579.0271|4.11	Uridine 5'-diphosphoglucuronic acid	2|MS/MS, public match	579.027	4.11	C15 H22 N2 O18 P2	580.034	580.034	0.00012	0.2	negative
401|323.0285|0.68	Uridine-5'-monophosphate	2|MS/MS, public match	323.029	0.68	C9 H13 N2 O9 P	324.036	324.036	-7e-05	-0.21	negative
4|606.0736|0.58	Uridine-diphosphate-N-acetylglucosamine	2|MS/MS, public match	606.074	0.58	C17 H27 N3 O17 P2	607.081	607.082	-0.00074	-1.21	negative
263|151.0261|1.22	Xanthine	2|MS/MS, public match	151.026	1.22	C5 H4 N4 O2	152.033	152.033	-4e-05	-0.26	negative
2933|175.0248|1.13	(2,5-Dioxotetrahydrofuran-3-yl)acetic acid	4|MS/MS, match	175.025	1.13	C6 H6 O5	176.032	158.022	18.0105	113975	negative	suspect annotation + H2O
3934|175.0248|1.19	(2,5-Dioxotetrahydrofuran-3-yl)acetic acid	4|MS/MS, match	175.025	1.19	C6 H6 O5	176.032	158.022	18.0105	113975	negative	suspect annotation + H2O
1957|405.1043|1.04	4-(Trifluoromethyl)-1H,2H,5H,6H,7H-cyclopenta[b]pyridin-2-one	4|MS/MS, match	405.104	1.04	C9 H8 F3 N O	406.112	203.056	203.056	1e+06	negative	suspect [2M] species
254|303.2329|8.86	8S-Hydroxy-9E,11Z,14Z-eicosatrienoic acid	4|MS/MS, match	303.233	8.86	C20 H34 O3	304.24	322.251	-18.0106	-55890	negative	suspect annotation - H2O
2625|693.1188|0.97	Adenosine 2'-monophosphate	4|MS/MS, match	693.119	0.97	C10 H14 N5 O7 P	694.126	347.063	347.063	1e+06	negative	suspect [2M] species
1077|408.0115|1.68	Adenosine 5'-diphosphate	4|MS/MS, match	408.012	1.68	C10 H15 N5 O10 P2	409.019	427.029	-18.0106	-42176.5	negative	suspect annotation - H2O
2425|408.0115|1.45	Adenosine 5'-diphosphate	4|MS/MS, match	408.012	1.45	C10 H15 N5 O10 P2	409.019	427.029	-18.0107	-42176.7	negative	suspect annotation - H2O
1199|329.2486|8.96	Carbocyclic thromboxane A2	4|MS/MS, match	329.249	8.96	C22 H36 O3	330.256	348.266	-18.0106	-51715	negative	suspect annotation - H2O
428|253.2174|8.77	cis-7-Hexadecenoic acid	4|MS/MS, match	253.217	8.77	C16 H30 O2	272.235	254.225	18.0106	70845.3	negative	suspect annotation + H2O
537|271.2279|8.46	cis-7-Hexadecenoic acid	4|MS/MS, match	271.228	8.46	C16 H30 O2	272.235	254.225	18.0106	70845.1	negative	suspect annotation + H2O
323|115.0036|0.57	DL-Malic acid	4|MS/MS, match	115.004	0.57	C4 H6 O5	116.011	134.022	-18.0106	-134386	negative	suspect annotation - H2O
2387|613.1601|0.75	Glutathione	4|MS/MS, match	613.16	0.75	C10 H17 N3 O6 S	614.167	307.084	307.084	999999	negative	suspect [2M] species
375|613.1604|0.69	Glutathione	4|MS/MS, match	613.16	0.69	C10 H17 N3 O6 S	614.168	307.084	307.084	1e+06	negative	suspect [2M] species
6228|257.0779|1.37	L-.gamma.-Glutamyl-L-glutamic acid	4|MS/MS, match	257.078	1.37	C10 H16 N2 O7	258.085	276.096	-18.0106	-65233.1	negative	suspect annotation - H2O
4323|257.0779|1.29	L-Pyroglutamic acid	4|MS/MS, match	257.078	1.29	C5 H7 N O3	258.085	129.043	129.043	1e+06	negative	suspect [2M] species
2709|170.0458|0.97	N-Acetyl-L-glutamic acid	4|MS/MS, match	170.046	0.97	C7 H11 N O5	171.053	189.064	-18.0106	-95262.1	negative	suspect annotation - H2O
4556|170.0458|1.03	N-Acetyl-L-glutamic acid	4|MS/MS, match	170.046	1.03	C7 H11 N O5	171.053	189.064	-18.0106	-95262.2	negative	suspect annotation - H2O
5338|241.1194|3.66	N-L-.gamma.-Glutamyl-L-leucine	4|MS/MS, match	241.119	3.66	C11 H20 N2 O5	242.127	260.137	-18.0105	-69234.8	negative	suspect annotation - H2O
5601|241.1194|4.22	N-L-.gamma.-Glutamyl-L-leucine	4|MS/MS, match	241.119	4.22	C11 H20 N2 O5	242.127	260.137	-18.0105	-69234.8	negative	suspect annotation - H2O
19|611.1439|1.13	Oleic acid	4|MS/MS, match	611.144	1.13	C18 H34 O2	612.151	282.256	329.895	1.16878e+06	negative	suspect [2M] species
91|611.1438|1.24	Oleic acid	4|MS/MS, match	611.144	1.24	C18 H34 O2	612.151	282.256	329.895	1.16878e+06	negative	suspect [2M] species
1196|299.2592|8.98	Oleic acid	4|MS/MS, match	299.259	8.98	C18 H34 O2	300.266	282.256	18.0105	63809.3	negative	suspect annotation + H2O
1193|385.1402|4.29	Phenaceturic acid	4|MS/MS, match	385.14	4.29	C10 H11 N O3	386.147	193.074	193.074	999998	negative	suspect [2M] species
6633|225.0881|3.48	Pro-Glu	4|MS/MS, match	225.088	3.48	C10 H16 N2 O5	226.095				negative	suspect annotation - H2O
100|402.9948|1.09	Uridine 5'-diphosphoglucuronic acid	4|MS/MS, match	402.995	1.09	C15 H22 N2 O18 P2	404.002	580.034	-176.032	-303486	negative	suspect annotation - glucuronide
188|521.9834|3.97		4|MS/MS, match	521.983	3.97	C18 H34 O2	522.991				negative
2037|307.0336|0.94		4|MS/MS, match	307.034	0.94	C18 H34 O2	248.02				negative
2325|271.2278|7.62		4|MS/MS, match	271.228	7.62	C18 H34 O2	272.235				negative
2329|271.2279|7.74		4|MS/MS, match	271.228	7.74	C18 H34 O2	272.235				negative
2332|455.0972|4.09		4|MS/MS, match	455.097	4.09	C18 H34 O2	456.105				negative
2347|171.0121|3.65		4|MS/MS, match	171.012	3.65	C16 H15 N O7 S	172.019				negative
2400|272.0888|1.13		4|MS/MS, match	272.089	1.13	C13 H21 N3 O8 S	273.096				negative
2564|304.0607|0.75		4|MS/MS, match	304.061	0.75	C13 H22 N4 O8 S2	305.068				negative
2703|728.152|3.84		4|MS/MS, match	728.152	3.84	C23 H38 N7 O17 P3 S	729.159				negative
2737|558.0646|2.68		4|MS/MS, match	558.065	2.68	C18 H34 O2	559.072				negative
299|134.0471|3.32		4|MS/MS, match	134.047	3.32	C13 H13 N5	135.054				negative
3|505.9881|0.97		4|MS/MS, match	505.988	0.97	C18 H34 O2	506.995				negative
3056|249.0552|0.64		4|MS/MS, match	249.055	0.64	C8 H14 N2 O5 S	190.041				negative
335|407.1221|4.29		4|MS/MS, match	407.122	4.29	C18 H22 N2 Na2 O6	408.129				negative
3378|328.0452|3.34		4|MS/MS, match	328.045	3.34	C18 H34 O2	329.052				negative
341|540.0538|2.81		4|MS/MS, match	540.054	2.81	C18 H34 O2	541.061				negative
3507|323.0286|3.18		4|MS/MS, match	323.029	3.18	C18 H34 O2	324.036				negative
3590|127.0764|4.48		4|MS/MS, match	127.076	4.48	C9 H14 O5	128.084				negative
38|128.0352|0.72		4|MS/MS, match	128.035	0.72	C18 H34 O2	129.042				negative
446|327.2329|8.83		4|MS/MS, match	327.233	8.83	C45 H78 N O7 P	328.24				negative
558|282.0844|3.05		4|MS/MS, match	282.084	3.05	C18 H34 O2	283.092				negative
574|271.2279|7.5		4|MS/MS, match	271.228	7.5	C18 H34 O2	272.235				negative
5796|200.1292|5.68		4|MS/MS, match	200.129	5.68	C18 H34 O2	201.137				negative
60|218.1033|3.44		4|MS/MS, match	218.103	3.44	C18 H34 O2	219.111				negative
61|218.1034|3.44		4|MS/MS, match	218.103	3.44	C18 H34 O2	159.09				negative
6246|158.0822|3.64		4|MS/MS, match	158.082	3.64	C18 H34 O2	159.089				negative
653|111.0087|0.76		4|MS/MS, match	111.009	0.76	C6 H8 O7	112.016				negative
7158|421.0054|0.68		4|MS/MS, match	421.005	0.68	C15 H22 N2 O18 P2	422.013				negative
9|505.9881|3.5		4|MS/MS, match	505.988	3.5	C18 H34 O2	506.995				negative
907|239.1289|7.13		4|MS/MS, match	239.129	7.13	C13 H20 O4	180.115				negative
911|401.0155|0.99		4|MS/MS, match	401.015	0.99	C18 H34 O2	402.023				negative
935|306.0765|1.13		4|MS/MS, match	306.077	1.13	C13 H21 N3 O8 S	307.084				negative
967|306.0765|1.24		4|MS/MS, match	306.077	1.24	C20 H32 N6 O12 S2	307.084				negative
997|146.0823|3.44		4|MS/MS, match	146.082	3.44	C11 H22 N2 O4 S	147.09				negative
253|129.0557|2.85		4|MS/MS, match	129.056	2.85	C7 H10 O5	130.063				negative
550|147.0451|2.11		4|MS/MS, match	147.045	2.11	C10 H8 O4	148.052				negative
5507|122.0611|1.05		4|MS/MS, match	122.061	1.05	C8 H9 N O3	123.068				negative
1864|135.0312|2.6		4|MS/MS, match	135.031	2.6	C11 H14 N4 O5	136.038				negative
6068|190.051|2.31		4|MS/MS, match	190.051	2.31	C10 H12 N2 O3	191.058				negative
470|272.0887|0.75		4|MS/MS, match	272.089	0.75	C10 H17 N3 O6 S	273.096				negative
4948|296.1|3.5		4|MS/MS, match	296.1	3.5	C10 H13 N5 O3	297.107				negative
1287|558.3331|7.94		4|MS/MS, match	558.333	7.94	C26 H54 N O7 P	559.34				negative
1576|556.3176|7.62		4|MS/MS, match	556.318	7.62	C26 H52 N O7 P	557.325				negative
1734|217.0484|0.46		4|MS/MS, match	217.048	0.46	C6 H14 O6	218.056				negative
6602|544.3174|7.71		4|MS/MS, match	544.317	7.71	C25 H52 N O7 P	545.325				negative
7195|502.2706|7.03		4|MS/MS, match	502.271	7.03	C22 H46 N O7 P	503.278				negative
10|540.0533|1.68		4|MS/MS, match	540.053	1.68	C18 H34 O2	541.061				negative
1010|255.233|7.48		4|MS/MS, match	255.233	7.48	C40 H75 O10 P	256.24				negative
1021|127.0513|0.46		4|MS/MS, match	127.051	0.46	C15 H20 N2 O4	128.059				negative
11|540.0531|1.68		4|MS/MS, match	540.053	1.68	C18 H34 O2	559.071				negative
1180|179.0561|0.46		4|MS/MS, match	179.056	0.46	C6 H12 O6	120.042				negative
1182|283.2642|7.94		4|MS/MS, match	283.264	7.94	C18 H34 O2	284.272				negative
12|505.9886|4.01		4|MS/MS, match	505.989	4.01	C18 H34 O2	506.996				negative
1219|163.04|1.04		4|MS/MS, match	163.04	1.04	C24 H28 O11	164.047				negative
1251|101.0244|0.65		4|MS/MS, match	101.024	0.65	C18 H34 O2	102.032				negative
1252|101.0244|0.64		4|MS/MS, match	101.024	0.64	C18 H34 O2	120.042				negative
1282|150.056|1.05		4|MS/MS, match	150.056	1.05	C9 H13 N O3	151.063				negative
131|283.2642|9.54		4|MS/MS, match	283.264	9.54	C18 H34 O2	284.272				negative
146|215.0328|0.46		4|MS/MS, match	215.033	0.46	C6 H12 O6	216.04				negative
1633|271.2279|7.67		4|MS/MS, match	271.228	7.67	C18 H34 O2	272.235				negative
6306|227.0674|1.92	2'-Deoxyuridine	4|MS/MS, no match	227.067	1.92	C9 H12 N2 O5	228.075	228.075	3e-05	0.12	negative
3070|157.0367|0.49	Allantoin	4|MS/MS, no match	157.037	0.49	C4 H6 N4 O3	158.044	158.044	-4e-05	-0.23	negative
1689|322.0445|0.74	Cytidine-5'-monophosphate	4|MS/MS, no match	322.045	0.74	C9 H14 N3 O8 P	323.052	323.052	-0.00011	-0.35	negative
898|386.0169|0.76	Deoxycytidine diphosphate	4|MS/MS, no match	386.017	0.76	C9 H15 N3 O10 P2	387.024	387.023	0.00094	2.44	negative
219|338.9887|0.41	Fructose 1,6-diphosphate	4|MS/MS, no match	338.989	0.41	C6 H14 O12 P2	339.996	339.996	-0.0001	-0.3	negative
3951|259.0225|0.41	Glucose 6-phosphate	4|MS/MS, no match	259.022	0.41	C6 H13 O9 P	260.03	260.03	0	-0.02	negative
4126|464.3018|5.95	Glycocholic acid	4|MS/MS, no match	464.302	5.95	C26 H43 N O6	465.309	465.309	8e-05	0.18	negative
1920|154.0622|0.45	Histidine	4|MS/MS, no match	154.062	0.45	C6 H9 N3 O2	155.069	155.069	-2e-05	-0.12	negative
389|130.0874|0.72	Isoleucine	4|MS/MS, no match	130.087	0.72	C6 H13 N O2	131.095	131.095	6e-05	0.43	negative
1081|115.0036|0.72	Maleic acid	4|MS/MS, no match	115.004	0.72	C4 H4 O4	116.011	116.011	-4e-05	-0.38	negative
1591|148.0437|0.64	Methionine	4|MS/MS, no match	148.044	0.64	C5 H11 N O2 S	149.051	149.051	-2e-05	-0.14	negative
3025|130.0509|1.08	N-Acetylalanine	4|MS/MS, no match	130.051	1.08	C5 H9 N O3	131.058	131.058	-4e-05	-0.33	negative
4201|173.0567|0.57	N-Acetylasparagine	4|MS/MS, no match	173.057	0.57	C6 H10 N2 O4	174.064	174.064	-5e-05	-0.26	negative
1329|176.0387|3.6	N-Formyl-L-methionine	4|MS/MS, no match	176.039	3.6	C6 H11 N O3 S	177.046	177.046	-3e-05	-0.17	negative
3922|160.0615|0.49	N-Methyl-L-glutamic acid	4|MS/MS, no match	160.061	0.49	C6 H11 N O4	161.069	161.069	-3e-05	-0.16	negative
105|191.0197|0.79	Oxalacetic acid	4|MS/MS, no match	191.02	0.79	C4 H4 O5	132.006	132.006	-2e-05	-0.17	negative
3223|514.2844|5.55	Taurocholic acid	4|MS/MS, no match	514.284	5.55	C26 H45 N O7 S	515.292	515.292	4e-05	0.08	negative
1577|131.0462|0.46	Asparagine	4|no MS/MS	131.046	0.46	C4 H8 N2 O3	132.053	132.053	-3e-05	-0.23	negative
4282|386.0158|0.6	Deoxycytidine diphosphate	4|no MS/MS	386.016	0.6	C9 H15 N3 O10 P2	387.023	387.023	-0.00019	-0.49	negative
3281|177.0404|0.65	Gluconolactone	4|no MS/MS	177.04	0.65	C6 H10 O6	178.048	178.048	-5e-05	-0.27	negative
3560|118.0509|0.45	Homoserine	4|no MS/MS	118.051	0.45	C4 H9 N O3	119.058	119.058	-3e-05	-0.28	negative
8638|207.0775|2.31	L-Kynurenine	4|no MS/MS	207.077	2.31	C10 H12 N2 O3	208.085	208.085	-1e-05	-0.07	negative
3844|162.023|1.23	N-Acetylcysteine	4|no MS/MS	162.023	1.23	C5 H9 N O3 S	163.03	163.03	-7e-05	-0.42	negative
2660|131.0825|0.45	Ornithine	4|no MS/MS	131.083	0.45	C5 H12 N2 O2	132.09	132.09	-8e-05	-0.57	negative
4842|104.0352|0.58	Serine	4|no MS/MS	104.035	0.58	C3 H7 N O3	105.043	105.043	-8e-05	-0.79	negative
7155|498.2894|5.67	Taurochenodeoxycholic acid	4|no MS/MS	498.289	5.67	C26 H45 N O6 S	499.297	499.297	-4e-05	-0.08	negative
1063|402.9949|0.47	Uridine-5'-diphosphate	4|no MS/MS	402.995	0.47	C9 H14 N2 O12 P2	404.002	404.002	-4e-05	-0.1	negative
102|473.2827|8.26		5|no MS/MS	473.283	8.26	C26 H44 Na O4 P	474.29				negative
1955|458.6506|0.43		5|no MS/MS	458.651	0.43	C2 H3 Cl4 K O2 P2 S5	459.658				negative
2311|352.1402|3.44		5|no MS/MS	352.14	3.44	C12 H26 N3 Na2 O4 P	353.147				negative
3349|342.0442|0.72		5|no MS/MS	342.044	0.72	C12 H16 N3 Na2 O2 P S	343.051				negative
3588|347.0749|0.51		5|no MS/MS	347.075	0.51	C6 H19 Cl K N8 Na O3	348.082				negative
3629|340.1442|5.98		5|no MS/MS	340.144	5.98	C16 H26 N Na2 O2 P	341.151				negative
4100|461.3483|8.92		5|no MS/MS	461.348	8.92	C29 H50 O2 S	462.356				negative
4658|557.321|7.4		5|no MS/MS	557.321	7.4	C20 H47 N8 O8 P	558.328				negative
4713|344.778|0.43		5|no MS/MS	344.778	0.43	C4 H Cl3 K2 N2 Na P S	345.785				negative
4813|287.052|0.54		5|no MS/MS	287.052	0.54	C6 H14 Cl K N8 O	288.06				negative
5023|556.3177|7.55		5|no MS/MS	556.318	7.55	C25 H54 Cl N3 O4 P2	557.325				negative
5141|558.3333|7.87		5|no MS/MS	558.333	7.87	C25 H56 Cl N3 O4 P2	559.341				negative
5546|480.273|7.64		5|no MS/MS	480.273	7.64	C23 H41 N5 Na2 O S	481.28				negative
6259|176.0475|0.7		5|no MS/MS	176.048	0.7	C6 H12 N O3 P	177.055				negative
7360|363.0555|2.6		5|no MS/MS	363.055	2.6	C15 H14 N2 Na2 O6	364.063				negative
7455|636.388|7.77		5|no MS/MS	636.388	7.77	C25 H56 N7 Na O10	637.395				negative
7719|338.0557|2.11		5|no MS/MS	338.056	2.11	C13 H20 K N Na2 O2 S	339.063				negative
7801|228.916|0.65		5|no MS/MS	228.916	0.65	C6 H4 Br N2 O P	229.923				negative
8417|253.9991|1.05		5|no MS/MS	253.999	1.05	C8 H7 Cl N5 O P	255.006				negative
8956|341.0488|4.28		5|no MS/MS	341.049	4.28	C14 H20 N2 P2 S2	342.056				negative
9127|367.2124|6.7		5|no MS/MS	367.212	6.7	C13 H30 N8 Na O P	368.22				negative
9270|446.2546|6.6		5|no MS/MS	446.255	6.6	C21 H38 N5 Na O2 S	447.262				negative
1|666.0589|8.74		5|no MS/MS	666.059	8.74	C34 H18 N3 Na O9 S	667.066				negative
1004|760.5284|10.38		5|no MS/MS	760.528	10.38	C44 H76 N O7 P	761.536				negative
1005|831.5947|13.07		5|no MS/MS	831.595	13.07	C40 H83 N8 Na2 O5 P	832.602				negative
1006|208.8452|0.59		5|no MS/MS	208.845	0.59	C2 H Cl3 O S2	209.853				negative
1007|569.2734|6.73		5|no MS/MS	569.273	6.73	C24 H44 N4 Na O8 P	570.281				negative
1008|657.1239|0.75		5|no MS/MS	657.124	0.75	C18 H34 N4 O18 S2	658.131				negative
1009|748.4023|11.51		5|no MS/MS	748.402	11.51	C31 H67 N7 Na O4 P3 S	749.41				negative
1011|388.1554|8.33		5|no MS/MS	388.155	8.33	C24 H23 N O4	389.163				negative
1012|329.1904|5.32		5|no MS/MS	329.19	5.32	C16 H30 N2 O3 S	330.198				negative
1015|216.9285|0.41		5|no MS/MS	216.929	0.41	C5 H Na2 O5 P	217.936				negative
1019|349.0765|2.6		5|no MS/MS	349.077	2.6	C7 H13 N6 Na2 O2 P	290.063				negative
1020|349.0765|2.59		5|no MS/MS	349.077	2.59	C9 H17 N6 Na2 O4 P	350.084				negative
1023|187.0419|0.65		5|no MS/MS	187.042	0.65	C6 H15 Na O P2	188.049				negative
1024|677.0906|1.14		5|no MS/MS	677.091	1.14	C20 H31 N10 Na2 O4 P3 S2	678.098				negative
1025|743.9733|0.58		5|no MS/MS	743.973	0.58	C19 H30 Cl K N7 Na2 O5 P3 S3	744.981				negative
1027|696.1073|1.67		5|no MS/MS	696.107	1.67	C23 H34 N Na O18 P2	697.115				negative
1028|699.0986|3.35		5|no MS/MS	699.099	3.35	C36 H28 N2 Na O6 P3	700.106				negative
1033|755.0873|0.75		5|no MS/MS	755.087	0.75	C22 H28 N10 Na O13 P3	756.095				negative
1034|466.7212|0.43		5|no MS/MS	466.721	0.43	C3 H6 Cl4 K2 N2 Na O2 P3 S	467.729				negative
1036|867.5948|13.16		5|no MS/MS	867.595	13.16		868.602				negative
1037|255.1139|4.64		5|no MS/MS	255.114	4.64	C15 H16 N2 O2	256.121				negative
1038|466.7033|0.44		5|no MS/MS	466.703	0.44	C2 H6 Br Cl3 K N4 P S4	467.711				negative
1039|274.8871|0.49		5|no MS/MS	274.887	0.49	C2 H4 Cl N4 O2 P3 S	275.894				negative
104|417.2278|6.98		5|no MS/MS	417.228	6.98	C24 H34 O6	418.235				negative
1042|697.1193|3.77		5|no MS/MS	697.119	3.77	C28 H30 N2 O17 S	698.127				negative
1045|478.828|0.42		5|no MS/MS	478.828	0.42		479.835				negative
1046|410.7416|0.42		5|no MS/MS	410.742	0.42	C3 H2 Cl2 N2 Na O2 P3 S4	411.749				negative
1047|408.7446|0.42		5|no MS/MS	408.745	0.42	C2 H4 Cl4 K N2 O3 P S3	409.752				negative
1051|586.6326|0.43		5|no MS/MS	586.633	0.43	C3 H3 Cl K2 Na O10 P3 S5	587.64				negative
1054|367.3581|10.64		5|no MS/MS	367.358	10.64	C24 H48 O2	368.365				negative
1073|906.5211|13.02		5|no MS/MS	906.521	13.02		907.528				negative
1076|691.6355|11.73		5|no MS/MS	691.635	11.73		692.643				negative
1078|442.1111|4.2		5|no MS/MS	442.111	4.2	C18 H25 N3 O6 S2	443.118				negative
1079|202.0486|1.05		5|no MS/MS	202.049	1.05	C9 H10 N Na O3	203.056				negative
1080|667.19|4.13		5|no MS/MS	667.19	4.13	C27 H41 N6 Na2 O3 P3 S	668.197				negative
1084|245.0432|0.51		5|no MS/MS	245.043	0.51	C4 H11 O6 P	186.029				negative
1085|245.0431|0.52		5|no MS/MS	245.043	0.52	C8 H15 K O6	246.05				negative
1088|295.0428|1		5|no MS/MS	295.043	1	C9 H16 N2 O5 S2	296.05				negative
1089|338.0662|0.75		5|no MS/MS	338.066	0.75	C12 H22 N O4 P S2	339.074				negative
1090|661.5288|9.26		5|no MS/MS	661.529	9.26	C38 H75 K N2 O4	662.536				negative
1091|404.0439|0.7		5|no MS/MS	404.044	0.7	C10 H19 N3 O10 S2	405.051				negative
1095|610.409|8.41		5|no MS/MS	610.409	8.41	C34 H64 N O2 P3	611.416				negative
1098|351.102|4.57		5|no MS/MS	351.102	4.57	C13 H22 N4 Na O2 P S	352.109				negative
1099|332.8456|0.49		5|no MS/MS	332.846	0.49	C H3 Cl2 K N2 Na O8 P	333.853				negative
110|685.5288|9.22		5|no MS/MS	685.529	9.22	C39 H77 Na2 O4 P	686.536				negative
1102|790.6159|10.2		5|no MS/MS	790.616	10.2	C42 H86 N7 Na O S2	791.623				negative
1106|662.4764|9.77		5|no MS/MS	662.476	9.77	C38 H67 N Na2 O5	663.484				negative
1115|526.1654|5.77		5|no MS/MS	526.165	5.77	C26 H29 N3 O7 S	527.173				negative
1116|330.801|0.51		5|no MS/MS	330.801	0.51	C2 H Cl2 K Na O7 P S	331.808				negative
1117|255.1966|7.19		5|no MS/MS	255.197	7.19	C15 H28 O3	256.204				negative
1119|620.0202|0.96		5|no MS/MS	620.02	0.96	C15 H22 N5 O16 P3	621.027				negative
1121|213.1496|6.26		5|no MS/MS	213.15	6.26	C12 H22 O3	214.157				negative
1122|388.1554|8.66		5|no MS/MS	388.155	8.66	C24 H23 N O4	389.163				negative
1125|813.548|10.35		5|no MS/MS	813.548	10.35		814.556				negative
1128|540.3308|7.26		5|no MS/MS	540.331	7.26	C25 H52 N O9 P	541.338				negative
113|388.1553|8.2		5|no MS/MS	388.155	8.2	C24 H23 N O4	389.163				negative
1131|816.5545|10.38		5|no MS/MS	816.554	10.38	C38 H83 N7 Na O4 P3	817.562				negative
1133|522.0432|3.42		5|no MS/MS	522.043	3.42	C15 H19 N5 O12 P2	523.051				negative
1134|807.5026|10.36		5|no MS/MS	807.503	10.36	C41 H77 O13 P	808.51				negative
1135|350.0556|4.3		5|no MS/MS	350.056	4.3	C12 H10 N3 O4 P	291.042				negative
1140|480.3096|7.25		5|no MS/MS	480.31	7.25	C24 H44 N5 O3 P	481.317				negative
1142|336.8872|0.48		5|no MS/MS	336.887	0.48	C H N4 Na2 O10 P S	337.895				negative
1143|794.4226|0.43		5|no MS/MS	794.423	0.43		795.43				negative
1146|629.5472|10.93		5|no MS/MS	629.547	10.93	C36 H74 N2 O6	630.554				negative
1150|504.6294|0.43		5|no MS/MS	504.629	0.43		505.637				negative
1151|682.5908|11.37		5|no MS/MS	682.591	11.37	C41 H82 N O4 P	683.598				negative
1153|323.107|5.25		5|no MS/MS	323.107	5.25	C15 H20 N2 O4 S	324.114				negative
116|748.5274|10.27		5|no MS/MS	748.527	10.27	C37 H77 N5 O6 P2	749.535				negative
1162|792.4256|0.43		5|no MS/MS	792.426	0.43		793.433				negative
1172|204.0045|0.58		5|no MS/MS	204.005	0.58	C5 H9 Cl N Na O4	205.012				negative
1173|328.804|0.52		5|no MS/MS	328.804	0.52	C2 H4 Br Cl2 K N2 Na O2 P	329.811				negative
1183|524.6799|0.43		5|no MS/MS	524.68	0.43	C2 H6 Cl4 K2 N4 O2 P2 S4	525.687				negative
1184|526.6769|0.43		5|no MS/MS	526.677	0.43	C2 H3 Cl2 K2 N2 Na O7 P2 S4	527.684				negative
1187|185.9939|0.72		5|no MS/MS	185.994	0.72	C5 H7 Cl N Na O3	187.001				negative
1188|185.9939|0.73		5|no MS/MS	185.994	0.73	C5 H9 Cl N Na O4	205.012				negative
1191|506.2889|7.76		5|no MS/MS	506.289	7.76	C26 H41 N3 O7	507.296				negative
1197|802.5605|10.24		5|no MS/MS	802.561	10.24	C41 H78 N7 Na O5 S	803.568				negative
1198|818.628|10.99		5|no MS/MS	818.628	10.99		819.635				negative
1200|404.0144|0.96		5|no MS/MS	404.014	0.96	C9 H16 Cl K N7 Na2 O2 P	405.022				negative
1203|272.795|0.53		5|no MS/MS	272.795	0.53	C H K2 Na O2 S4	273.802				negative
1207|686.5126|10.4		5|no MS/MS	686.513	10.4	C35 H76 N3 Na O4 P2	687.52				negative
1211|132.9462|0.49		5|no MS/MS	132.946	0.49	C H4 K O3 P	133.954				negative
1212|574.5679|0.43		5|no MS/MS	574.568	0.43	C2 H Br Cl3 K2 N2 Na O3 P2 S4	575.575				negative
1214|502.294|7.49		5|no MS/MS	502.294	7.49	C25 H46 N O7 P	503.301				negative
1217|696.1071|2.25		5|no MS/MS	696.107	2.25	C24 H31 K N5 Na2 O12 P	697.114				negative
1218|284.7749|0.43		5|no MS/MS	284.775	0.43	C H3 Cl K2 P2 S3	285.782				negative
1220|166.0179|0.61		5|no MS/MS	166.018	0.61	C4 H9 N O4 S	167.025				negative
1221|610.0592|2.69		5|no MS/MS	610.059	2.69	C18 H23 N5 O15 P2	611.067				negative
1223|564.5852|0.43		5|no MS/MS	564.585	0.43		565.592				negative
1225|708.642|11.35		5|no MS/MS	708.642	11.35		709.649				negative
1226|554.3253|7.81		5|no MS/MS	554.325	7.81	C29 H50 N O7 P	555.333				negative
1233|194.9465|0.48		5|no MS/MS	194.946	0.48	C5 H2 Na O5 P	195.954				negative
1234|657.4977|8.79		5|no MS/MS	657.498	8.79	C38 H71 K N2 O4	658.505				negative
1236|570.4659|10.24		5|no MS/MS	570.466	10.24		571.473				negative
124|659.5132|9.11		5|no MS/MS	659.513	9.11	C37 H75 Na2 O4 P	660.52				negative
1241|562.3878|8.8		5|no MS/MS	562.388	8.8	C29 H58 N O7 P	563.395				negative
1244|585.3523|7.94		5|no MS/MS	585.352	7.94	C27 H51 N6 O6 P	586.36				negative
1248|333.0591|0.49		5|no MS/MS	333.059	0.49	C8 H18 N4 Na O8 P	352.077				negative
1249|333.0591|0.49		5|no MS/MS	333.059	0.49	C8 H16 N4 Na O7 P	334.066				negative
125|506.3252|7.96		5|no MS/MS	506.325	7.96	C24 H47 N5 Na O3 P	507.332				negative
1250|348.087|2.32		5|no MS/MS	348.087	2.32	C13 H21 N Na2 O5 S	349.094				negative
1253|283.9451|0.45		5|no MS/MS	283.945	0.45	C3 H3 Cl2 N7 Na2 O2	284.952				negative
1254|269.2486|9.31		5|no MS/MS	269.249	9.31	C17 H34 O2	270.256				negative
1256|796.4197|0.45		5|no MS/MS	796.42	0.45		797.427				negative
1258|689.6199|11.4		5|no MS/MS	689.62	11.4	C37 H83 N6 O3 P	690.627				negative
126|764.5231|10.37		5|no MS/MS	764.523	10.37		765.53				negative
1264|637.2136|4.81		5|no MS/MS	637.214	4.81	C29 H38 N8 Na2 P2 S	638.221				negative
1272|530.3018|7.48		5|no MS/MS	530.302	7.48	C23 H50 Cl N3 O6 S	531.309				negative
1278|715.5758|10.18		5|no MS/MS	715.576	10.18	C42 H81 K N2 O4	716.583				negative
128|700.5285|13.05		5|no MS/MS	700.529	13.05	C39 H78 N O8 P	719.546				negative
1280|270.8455|0.5		5|no MS/MS	270.846	0.5	C H Cl3 K N2 Na O4	271.853				negative
1284|536.3722|8.77		5|no MS/MS	536.372	8.77	C29 H51 N3 O6	537.379				negative
129|782.6507|11.03		5|no MS/MS	782.651	11.03		783.658				negative
1290|481.1068|3.5		5|no MS/MS	481.107	3.5	C13 H28 N6 Na O6 P S2	482.114				negative
1292|468.7003|0.53		5|no MS/MS	468.7	0.53	C3 H2 Cl3 N2 Na2 O2 P3 S4	469.708				negative
1294|675.4717|8.8		5|no MS/MS	675.472	8.8	C35 H69 N2 O8 P	676.479				negative
1295|712.3356|7.48		5|no MS/MS	712.336	7.48	C28 H55 N9 Na O5 P3	713.343				negative
1296|269.2122|7.86		5|no MS/MS	269.212	7.86	C16 H30 O3	270.219				negative
1298|708.4455|8.29		5|no MS/MS	708.446	8.29	C29 H60 N7 O7 P	649.432				negative
1299|708.4455|8.29		5|no MS/MS	708.446	8.29	C31 H67 N7 Na2 O4 P2	709.453				negative
130|811.6861|11.08		5|no MS/MS	811.686	11.08		812.693				negative
1301|343.1703|8.11		5|no MS/MS	343.17	8.11	C24 H24 O2	344.178				negative
1304|526.294|7.57		5|no MS/MS	526.294	7.57	C24 H48 N3 Na O4 P2	527.301				negative
1308|433.3324|8.97		5|no MS/MS	433.332	8.97	C27 H46 O4	434.34				negative
1309|694.6352|11.48		5|no MS/MS	694.635	11.48		695.642				negative
1314|891.5947|10.34		5|no MS/MS	891.595	10.34		892.602				negative
1317|579.9121|0.87		5|no MS/MS	579.912	0.87	C8 H10 Cl K N7 O17 P	580.919				negative
1318|292.0722|0.47		5|no MS/MS	292.072	0.47	C7 H18 Cl N5 Na O2 P	293.079				negative
1324|801.9835|9.73		5|no MS/MS	801.984	9.73	C29 H25 K N3 O14 P3 S	802.991				negative
133|506.3249|7.62		5|no MS/MS	506.325	7.62	C26 H46 N5 O3 P	507.332				negative
1332|681.3232|7.43		5|no MS/MS	681.323	7.43	C21 H53 N10 Na2 O8 P S	682.33				negative
1333|410.2346|7.87		5|no MS/MS	410.235	7.87	C16 H38 N5 O3 P S	411.242				negative
1334|404.1503|7.7		5|no MS/MS	404.15	7.7	C24 H23 N O5	405.158				negative
1335|585.4848|10.35		5|no MS/MS	585.485	10.35	C33 H66 N2 O6	586.492				negative
1336|761.5332|10.37		5|no MS/MS	761.533	10.37	C37 H78 N6 Na2 O3 P2	762.54				negative
1337|918.6228|13.06		5|no MS/MS	918.623	13.06	C52 H91 N5 Na O P S2	919.63				negative
1341|650.0654|3.5		5|no MS/MS	650.065	3.5	C19 H23 N7 O15 P2	651.073				negative
1344|281.2486|7.62		5|no MS/MS	281.249	7.62	C18 H34 O2	282.256				negative
1347|630.3775|7.73		5|no MS/MS	630.378	7.73	C30 H59 N Na O9 P	631.385				negative
1350|973.6262|7.49		5|no MS/MS	973.626	7.49	C46 H93 N6 Na O10 P2	974.633				negative
1354|465.1015|4.81		5|no MS/MS	465.101	4.81	C17 H28 N2 O7 P2 S	466.109				negative
1358|625.9474|0.67		5|no MS/MS	625.947	0.67	C13 H10 N5 Na2 O12 P3	566.934				negative
1359|582.2814|7.34		5|no MS/MS	582.281	7.34	C27 H47 N Na O9 P	583.289				negative
1363|552.3307|7.11		5|no MS/MS	552.331	7.11	C27 H50 N5 O6 P	571.349				negative
1364|761.5161|10.36		5|no MS/MS	761.516	10.36		762.523				negative
1368|724.5277|10.47		5|no MS/MS	724.528	10.47	C38 H76 N3 Na O6 S	725.535				negative
1370|871.6626|10.94		5|no MS/MS	871.663	10.94		872.67				negative
1371|316.8897|0.44		5|no MS/MS	316.89	0.44	C4 H8 Cl K Na2 O5 P2	317.897				negative
1372|566.3464|7.4		5|no MS/MS	566.346	7.4	C23 H50 N7 O7 P	567.354				negative
1373|566.3464|7.4		5|no MS/MS	566.346	7.4	C27 H45 N3 O6	507.332				negative
1375|350.8039|0.43		5|no MS/MS	350.804	0.43	C4 H8 Cl2 K2 Na P3 S	351.811				negative
1376|552.3095|7.6		5|no MS/MS	552.309	7.6	C26 H50 N3 Na O4 P2	553.317				negative
1378|216.0514|1.18		5|no MS/MS	216.051	1.18	C8 H11 N O6	217.059				negative
1379|216.0514|1.19		5|no MS/MS	216.051	1.19	C6 H7 N O4	157.038				negative
1380|394.8459|0.48		5|no MS/MS	394.846	0.48	C2 H4 Cl N4 Na O8 P2 S2	395.853				negative
1382|400.0796|1.6		5|no MS/MS	400.08	1.6	C10 H22 N5 Na2 O5 P S	401.087				negative
1383|285.0857|3.74		5|no MS/MS	285.086	3.74	C11 H11 N2 Na O2	226.072				negative
1386|667.0919|3.38		5|no MS/MS	667.092	3.38	C17 H37 Na2 O18 P3	668.099				negative
1388|416.8278|0.42		5|no MS/MS	416.828	0.42	C4 H2 Cl K Na O15 P	417.835				negative
1390|218.067|1.23		5|no MS/MS	218.067	1.23	C8 H13 N O6	219.074				negative
1391|137.072|4.57		5|no MS/MS	137.072	4.57	C7 H12 N2 O2	156.09				negative
1392|137.072|4.57		5|no MS/MS	137.072	4.57	C7 H10 N2 O	138.079				negative
1393|581.5261|10.63		5|no MS/MS	581.526	10.63	C35 H70 N2 O4	582.533				negative
140|574.895|3.22		5|no MS/MS	574.895	3.22	C11 H5 N10 Na2 O8 P3 S	575.902				negative
1403|752.5517|10.83		5|no MS/MS	752.552	10.83		753.559				negative
1404|498.0319|2.7		5|no MS/MS	498.032	2.7	C10 H18 N9 Na2 O6 P3	499.039				negative
1406|454.2347|3.74		5|no MS/MS	454.235	3.74	C23 H29 N3 O3	395.221				negative
1407|454.2346|3.74		5|no MS/MS	454.235	3.74	C25 H33 N3 O5	455.242				negative
1417|855.2119|1.68		5|no MS/MS	855.212	1.68	C43 H37 N8 O8 P S	856.219				negative
1421|331.2642|9.19		5|no MS/MS	331.264	9.19	C22 H36 O2	332.271				negative
1422|576.565|0.53		5|no MS/MS	576.565	0.53		577.572				negative
1423|504.3096|7.36		5|no MS/MS	504.31	7.36	C23 H49 N Na O7 P	505.317				negative
1428|281.2486|7.56		5|no MS/MS	281.249	7.56	C18 H34 O2	282.256				negative
1429|790.4286|0.44		5|no MS/MS	790.429	0.44	C H4 Br3 Cl4 N6 Na2 O P3 S5	791.436				negative
1430|260.0235|1.28		5|no MS/MS	260.024	1.28	C9 H11 N O6 S	261.031				negative
1431|616.161|4.29		5|no MS/MS	616.161	4.29	C29 H35 N Na2 O7 P2	617.168				negative
1432|607.9111|0.87		5|no MS/MS	607.911	0.87	C11 H22 K N3 Na O10 P S5	608.918				negative
1436|857.0355|0.72		5|no MS/MS	857.035	0.72	C18 H36 N10 Na O17 P3 S3	876.053				negative
1437|272.8425|0.45		5|no MS/MS	272.842	0.45	C2 H4 Cl K2 Na O3 P2	273.85				negative
1439|534.3565|8.04		5|no MS/MS	534.356	8.04	C26 H51 N5 Na O3 P	535.364				negative
144|328.0584|0.74		5|no MS/MS	328.058	0.74	C10 H16 N3 Na O6 S	329.066				negative
1440|740.3667|7.94		5|no MS/MS	740.367	7.94	C32 H61 N3 O12 P2	741.374				negative
1443|421.405|10.9		5|no MS/MS	421.405	10.9	C28 H54 O2	422.412				negative
1447|568.3984|8.05		5|no MS/MS	568.398	8.05	C30 H60 K N O6	569.406				negative
1448|552.3095|7.42		5|no MS/MS	552.309	7.42	C22 H46 N9 Na O2 P2	553.317				negative
1452|632.0411|2.71		5|no MS/MS	632.041	2.71	C15 H22 N7 Na2 O14 P S	633.048				negative
1453|650.0655|3.38		5|no MS/MS	650.066	3.38	C19 H23 N7 O15 P2	651.073				negative
1457|290.105|4.14		5|no MS/MS	290.105	4.14	C10 H22 N Na O5 S	291.112				negative
1462|304.115|0.55		5|no MS/MS	304.115	0.55	C11 H19 N3 O7	305.122				negative
1463|620.2925|6.82		5|no MS/MS	620.293	6.82	C21 H50 K N7 Na O8 P	621.3				negative
1465|527.2974|7.47		5|no MS/MS	527.297	7.47	C19 H44 N8 O7 S	528.305				negative
1466|448.0172|0.76		5|no MS/MS	448.017	0.76	C8 H13 N9 Na O8 P S	449.024				negative
1475|437.214|3.44		5|no MS/MS	437.214	3.44	C16 H32 N8 Na O3 P	438.221				negative
1476|256.8765|0.49		5|no MS/MS	256.877	0.49	C2 H3 Cl K Na2 O5 P	257.884				negative
1479|857.0353|0.72		5|no MS/MS	857.035	0.72	C27 H26 K N8 Na O17 P2	858.043				negative
1480|917.6106|13.05		5|no MS/MS	917.611	13.05		918.618				negative
1482|602.8638|3.19		5|no MS/MS	602.864	3.19	C25 H5 Na2 O8 P3 S	603.871				negative
1483|222.0303|2.11		5|no MS/MS	222.03	2.11	C9 H11 Cl N Na O2	223.038				negative
1486|357.2798|9.32		5|no MS/MS	357.28	9.32	C24 H38 O2	358.287				negative
149|866.5059|9.61		5|no MS/MS	866.506	9.61		867.513				negative
1490|234.8868|0.44		5|no MS/MS	234.887	0.44	C2 H5 Cl K Na O3 P2	235.894				negative
1491|596.3933|8.18		5|no MS/MS	596.393	8.18	C31 H55 N3 O8	597.401				negative
1493|355.2642|9.13		5|no MS/MS	355.264	9.13	C24 H36 O2	356.271				negative
1496|668.0759|3.45		5|no MS/MS	668.076	3.45	C21 H31 N5 Na2 O9 P2 S2	669.083				negative
1498|110.9757|0.52		5|no MS/MS	110.976	0.52	C H4 O4 S	111.983				negative
150|320.0622|1.27		5|no MS/MS	320.062	1.27	C11 H15 N O10	321.07				negative
1500|568.362|7.64		5|no MS/MS	568.362	7.64	C29 H51 N3 O8	569.369				negative
1502|354.8275|0.49		5|no MS/MS	354.827	0.49	C5 H4 Cl2 K N2 Na2 O P3	355.835				negative
1503|309.1708|6.91		5|no MS/MS	309.171	6.91	C16 H28 K N2 Na	310.178				negative
1507|606.3777|7.76		5|no MS/MS	606.378	7.76	C28 H59 N Na O9 P	607.385				negative
1508|613.1516|1.14		5|no MS/MS	613.152	1.14		614.159				negative
1510|431.0595|4.13		5|no MS/MS	431.06	4.13	C15 H19 N6 Na O2 P2 S	432.067				negative
1518|298.0697|1.48		5|no MS/MS	298.07	1.48	C8 H15 N5 Na O4 P	299.077				negative
1519|818.4671|0.43		5|no MS/MS	818.467	0.43		819.474				negative
152|682.1279|2.59		5|no MS/MS	682.128	2.59	C31 H32 N3 O9 P3	683.135				negative
1522|498.2626|7.14		5|no MS/MS	498.263	7.14	C23 H45 N Na O8 P	517.28				negative
1523|498.2626|7.14		5|no MS/MS	498.263	7.14	C23 H43 N Na O7 P	499.27				negative
1528|800.581|13.08		5|no MS/MS	800.581	13.08	C45 H84 Cl N O8	801.588				negative
1534|534.2813|7.42		5|no MS/MS	534.281	7.42	C21 H42 N7 O7 P	535.289				negative
1537|601.894|0.88		5|no MS/MS	601.894	0.88	C13 H12 K2 N9 Na O5 S4	602.901				negative
154|297.153|6.99		5|no MS/MS	297.153	6.99	C16 H26 O3 S	298.16				negative
1543|701.9887|0.57		5|no MS/MS	701.989	0.57	C20 H25 Cl K N Na2 O17 S	702.996				negative
1552|526.6589|0.43		5|no MS/MS	526.659	0.43	C6 H Cl3 K2 O7 S5	527.666				negative
1553|427.1188|2.11		5|no MS/MS	427.119	2.11	C18 H26 N2 O6 P2	428.126				negative
1558|333.0914|4.13		5|no MS/MS	333.091	4.13	C16 H18 N2 O4 S	334.099				negative
1560|646.1348|1.2		5|no MS/MS	646.135	1.2	C22 H30 N3 Na O18	647.142				negative
1563|548.1472|5.4		5|no MS/MS	548.147	5.4	C26 H28 N3 Na O7 S	549.155				negative
1565|348.8069|0.43		5|no MS/MS	348.807	0.43	C6 H7 Br Cl3 Na S2	349.814				negative
1567|630.1124|0.69		5|no MS/MS	630.112	0.69	C24 H28 N9 O4 P3 S	631.12				negative
1568|557.3212|7.48		5|no MS/MS	557.321	7.48	C29 H47 N2 Na O7	558.328				negative
1569|555.3287|7.48		5|no MS/MS	555.329	7.48	C21 H46 N10 Na O4 P	556.336				negative
1578|253.1234|7.39		5|no MS/MS	253.123	7.39	C17 H18 O2	254.131				negative
1579|450.299|7.77		5|no MS/MS	450.299	7.77	C22 H46 N O6 P	451.306				negative
1588|232.8897|0.44		5|no MS/MS	232.89	0.44	C H2 Cl3 N2 Na O4	233.897				negative
1596|269.2122|8.16		5|no MS/MS	269.212	8.16	C16 H30 O3	270.219				negative
1599|455.087|4.57		5|no MS/MS	455.087	4.57	C16 H18 N2 Na2 O5 S	396.073				negative
1605|181.966|0.45		5|no MS/MS	181.966	0.45	C4 H4 Cl N3 Na P	182.973				negative
1606|602.3464|7.33		5|no MS/MS	602.346	7.33	C30 H54 N O9 P	603.354				negative
1608|518.2865|7.56		5|no MS/MS	518.287	7.56	C23 H47 N Na O8 P	519.294				negative
1609|600.6095|0.44		5|no MS/MS	600.61	0.44	C2 H Cl2 K2 O13 P3 S4	601.617				negative
161|436.2831|7.56		5|no MS/MS	436.283	7.56	C21 H44 N O6 P	437.29				negative
1610|598.6124|0.44		5|no MS/MS	598.612	0.44	C H2 Br Cl3 N2 Na O10 P S5	599.62				negative
1614|421.2265|7.45		5|no MS/MS	421.226	7.45	C15 H35 N4 Na O8	422.234				negative
1615|164.8361|1.26		5|no MS/MS	164.836	1.26		165.843				negative
1618|651.097|3.41		5|no MS/MS	651.097	3.41	C19 H26 N8 O14 P2	652.104				negative
1619|695.3116|9.38		5|no MS/MS	695.312	9.38	C38 H45 N6 O5 P	696.319				negative
162|240.0514|1.18		5|no MS/MS	240.051	1.18	C10 H11 N O6	241.059				negative
1623|304.0608|1.13		5|no MS/MS	304.061	1.13	C4 H16 N7 O5 P S	305.068				negative
1624|739.9735|1.04		5|no MS/MS	739.973	1.04	C34 H18 N O11 P3 S	740.981				negative
1625|615.2317|4.81		5|no MS/MS	615.232	4.81	C27 H42 N6 Na O3 P S2	616.239				negative
1626|554.3252|7.86		5|no MS/MS	554.325	7.86	C25 H51 N5 Na O3 P S	555.333				negative
1627|606.2814|7.37		5|no MS/MS	606.281	7.37	C24 H51 N O12 P2	607.289				negative
1629|388.1554|8.75		5|no MS/MS	388.155	8.75	C24 H23 N O4	389.163				negative
1630|390.8042|0.49		5|no MS/MS	390.804	0.49	C5 H5 Cl3 K N2 Na2 O P3	391.811				negative
1632|566.3828|8.2		5|no MS/MS	566.383	8.2	C24 H55 N7 Na2 O3 S	567.39				negative
1634|422.0874|0.91		5|no MS/MS	422.087	0.91	C13 H18 N7 Na O6 S	423.095				negative
1640|463.999|0.68		5|no MS/MS	463.999	0.68	C10 H22 N Na O10 P2 S2	465.006				negative
1644|341.9036|0.45		5|no MS/MS	341.904	0.45	C5 H12 Cl3 K N3 Na P2	342.911				negative
1645|343.9007|0.45		5|no MS/MS	343.901	0.45	C5 H9 Cl K N Na2 O5 P2	344.908				negative
1646|649.0814|3.31		5|no MS/MS	649.081	3.31	C29 H25 N4 O8 P3	650.089				negative
1648|305.2486|9.04		5|no MS/MS	305.249	9.04	C20 H34 O2	306.256				negative
1650|677.0902|1.24		5|no MS/MS	677.09	1.24	C24 H22 N8 O14 S	678.098				negative
1654|379.1009|1.58		5|no MS/MS	379.101	1.58	C8 H18 N10 Na2 O3 S	380.108				negative
1655|816.4701|0.43		5|no MS/MS	816.47	0.43		817.477				negative
1659|556.3409|8.01		5|no MS/MS	556.341	8.01	C27 H53 N Na O7 P	557.348				negative
1665|747.1751|4.57		5|no MS/MS	747.175	4.57	C37 H43 Na O7 P2 S2	748.182				negative
1667|805.9734|0.58		5|no MS/MS	805.973	0.58	C21 H22 Cl N9 Na O14 P3 S	806.981				negative
1668|804.9646|0.58		5|no MS/MS	804.965	0.58		805.972				negative
1674|116.0505|3.74		5|no MS/MS	116.05	3.74	C8 H7 N	117.058				negative
1676|158.925|0.68		5|no MS/MS	158.925	0.68	C2 H4 K O5 P	177.943				negative
1680|311.2955|9.96		5|no MS/MS	311.296	9.96	C20 H40 O2	312.303				negative
1683|428.0589|0.96		5|no MS/MS	428.059	0.96	C12 H17 N5 Na O9 P	429.066				negative
1684|428.0588|0.95		5|no MS/MS	428.059	0.95	C10 H13 N5 Na O7 P	369.045				negative
1687|528.674|0.44		5|no MS/MS	528.674	0.44		529.681				negative
1688|283.2643|7.86		5|no MS/MS	283.264	7.86	C18 H36 O2	284.272				negative
169|648.6297|11.73		5|no MS/MS	648.63	11.73		649.637				negative
1690|281.1118|0.83		5|no MS/MS	281.112	0.83	C11 H19 N2 Na O5	282.119				negative
1691|810.0518|3.76		5|no MS/MS	810.052	3.76	C38 H25 N5 Na O7 P3 S	811.059				negative
1692|738.8709|3.17		5|no MS/MS	738.871	3.17		739.878				negative
1694|388.1558|8.46		5|no MS/MS	388.156	8.46	C23 H20 N5 Na	389.163				negative
1695|820.5168|7.48		5|no MS/MS	820.517	7.48	C51 H73 K N3 Na O2	821.524				negative
1698|566.3827|7.71		5|no MS/MS	566.383	7.71	C33 H54 N Na O5	567.39				negative
170|708.6506|11.65		5|no MS/MS	708.651	11.65		709.658				negative
1700|554.3257|7.52		5|no MS/MS	554.326	7.52	C28 H47 N5 Na O3 P	555.333				negative
1701|594.8766|1.2		5|no MS/MS	594.877	1.2	C7 H14 Cl K N2 Na2 O18 P2	595.884				negative
1706|875.0332|0.67		5|no MS/MS	875.033	0.67		876.041				negative
1709|635.1221|0.61		5|no MS/MS	635.122	0.61	C17 H32 N6 Na2 O13 P2	636.129				negative
1710|554.7271|0.42		5|no MS/MS	554.727	0.42	C2 H5 Br K2 N10 Na O P S5	555.734				negative
1718|215.0328|0.59		5|no MS/MS	215.033	0.59	C6 H13 Cl O6	216.04				negative
1719|810.3964|0.44		5|no MS/MS	810.396	0.44		811.404				negative
1721|656.0524|3.41		5|no MS/MS	656.052	3.41	C19 H22 N7 Na O14 P2	657.06				negative
1722|270.8455|0.42		5|no MS/MS	270.846	0.42	C6 H Cl3 O2 P2	271.853				negative
1724|562.588|0.54		5|no MS/MS	562.588	0.54		563.595				negative
1725|530.3252|7.54		5|no MS/MS	530.325	7.54	C27 H50 N O7 P	531.333				negative
1726|365.1354|2.32		5|no MS/MS	365.135	2.32	C17 H22 N2 O7	366.143				negative
1728|421.084|0.95		5|no MS/MS	421.084	0.95		422.091				negative
173|599.5001|10.53		5|no MS/MS	599.5	10.53	C34 H71 N2 Na2 O P	600.507				negative
1735|738.4561|8.44		5|no MS/MS	738.456	8.44	C36 H70 N O12 P	739.463				negative
1736|494.3616|8.06		5|no MS/MS	494.362	8.06	C25 H54 N O6 P	495.369				negative
174|500.2778|7.34		5|no MS/MS	500.278	7.34	C23 H45 N Na O7 P	501.285				negative
1740|641.211|6.26		5|no MS/MS	641.211	6.26	C32 H42 N2 Na2 O3 P2 S	642.218				negative
1742|723.9787|2.12		5|no MS/MS	723.979	2.12	C25 H19 N3 Na2 O14 P2 S	724.986				negative
1744|354.2471|8.04		5|no MS/MS	354.247	8.04	C20 H37 N O2 S	355.254				negative
1748|483.1084|4.29		5|no MS/MS	483.108	4.29	C19 H24 Na2 O4 P2	424.095				negative
1749|483.1085|4.29		5|no MS/MS	483.108	4.29	C21 H28 Na2 O6 P2	484.116				negative
1753|940.5682|9.4		5|no MS/MS	940.568	9.4	C42 H88 N7 Na2 O7 P3	941.575				negative
1754|504.3095|7.7		5|no MS/MS	504.31	7.7	C18 H46 N9 Na O2 P2	505.317				negative
1757|464.2783|7.35		5|no MS/MS	464.278	7.35	C22 H45 N Na2 O4 S	465.286				negative
1759|212.9548|0.55		5|no MS/MS	212.955	0.55	C4 H5 Cl Na2 O5	213.962				negative
1764|468.1293|0.86		5|no MS/MS	468.129	0.86	C16 H27 N3 O11 S	469.137				negative
1768|886.579|13.11		5|no MS/MS	886.579	13.11		887.586				negative
1771|215.0328|0.79		5|no MS/MS	215.033	0.79	C6 H13 Cl O6	216.04				negative
1772|798.4165|0.43		5|no MS/MS	798.417	0.43		799.424				negative
1775|685.0063|0.8		5|no MS/MS	685.006	0.8		686.014				negative
1776|686.0144|0.8		5|no MS/MS	686.014	0.8	C20 H17 Cl N9 Na2 O12 P	687.022				negative
1777|295.0427|1.08		5|no MS/MS	295.043	1.08	C9 H16 N2 O5 S2	296.05				negative
1778|568.2683|7.06		5|no MS/MS	568.268	7.06	C22 H46 N5 Na2 O5 P S	569.276				negative
1784|857.0355|0.68		5|no MS/MS	857.035	0.68	C38 H18 N10 Na O8 P3	858.043				negative
1786|108.0203|1.21		5|no MS/MS	108.02	1.21	C4 H3 N3 O	109.028				negative
18|761.5525|9.83		5|no MS/MS	761.553	9.83	C39 H75 N6 Na O7	762.56				negative
1803|119.0502|1.04		5|no MS/MS	119.05	1.04	C8 H8 O	120.057				negative
1805|466.294|7.26		5|no MS/MS	466.294	7.26	C22 H46 N O7 P	467.301				negative
1809|641.1318|1.18		5|no MS/MS	641.132	1.18	C18 H29 N8 Na2 O13 P	642.139				negative
1811|316.0715|3.44		5|no MS/MS	316.072	3.44	C11 H16 N3 O6 P	317.079				negative
1812|580.5138|10.54		5|no MS/MS	580.514	10.54	C34 H69 N3 Na2 O	581.521				negative
1815|746.3836|7.94		5|no MS/MS	746.384	7.94	C30 H59 N7 Na O11 P	747.391				negative
1816|698.0785|1.68		5|no MS/MS	698.078	1.68	C21 H28 Cl N7 O14 P2	699.086				negative
1818|583.3366|7.62		5|no MS/MS	583.337	7.62	C25 H52 N4 O9 S	584.344				negative
1821|914.5901|10.08		5|no MS/MS	914.59	10.08	C43 H89 N7 Na O6 P3	915.597				negative
1831|638.1594|4.08		5|no MS/MS	638.159	4.08	C29 H42 N Na2 O2 P3 S2	639.167				negative
1833|707.0775|1.18		5|no MS/MS	707.077	1.18	C23 H22 N10 O13 P2	708.085				negative
1839|466.2939|7.64		5|no MS/MS	466.294	7.64	C22 H46 N O7 P	467.301				negative
1846|588.6293|0.44		5|no MS/MS	588.629	0.44		589.637				negative
1849|822.6827|11.14		5|no MS/MS	822.683	11.14	C49 H93 N O8	823.69				negative
1854|501.9342|0.76		5|no MS/MS	501.934	0.76	C10 H11 Cl2 N7 Na2 O6 P2	502.942				negative
1863|518.6065|0.43		5|no MS/MS	518.606	0.43		519.614				negative
1867|405.0803|4.57		5|no MS/MS	405.08	4.57	C14 H22 Na2 O P2 S	346.066				negative
187|427.0254|0.69		5|no MS/MS	427.025	0.69	C16 H16 N4 Na O3 P3	428.033				negative
1870|376.8095|0.42		5|no MS/MS	376.81	0.42	C4 H6 Cl K2 N2 Na O2 S4	377.817				negative
1871|425.0626|2.6		5|no MS/MS	425.063	2.6	C12 H11 N6 O6 P	366.049				negative
1872|425.0626|2.59		5|no MS/MS	425.063	2.59	C15 H11 N10 O4 P	426.07				negative
1876|594.3776|7.82		5|no MS/MS	594.378	7.82	C29 H61 N Na2 O4 P2	595.385				negative
1878|384.7181|0.43		5|no MS/MS	384.718	0.43	C2 H2 Cl4 K Na O2 P2 S2	385.725				negative
1879|679.0788|1.18		5|no MS/MS	679.079	1.18	C33 H22 N4 O9 P2	680.086				negative
1881|330.7536|0.43		5|no MS/MS	330.754	0.43	C H4 K2 O P2 S5	331.761				negative
1888|318.8767|0.48		5|no MS/MS	318.877	0.48	C2 H5 K Na2 O9 P2	319.884				negative
189|698.1229|1.14		5|no MS/MS	698.123	1.14	C20 H36 N3 Na2 O17 P S	699.13				negative
1890|578.3463|8.17		5|no MS/MS	578.346	8.17	C21 H52 N9 Na O4 P2	579.354				negative
1893|768.1022|2.73		5|no MS/MS	768.102	2.73	C24 H34 N7 O14 P3 S	769.11				negative
1897|760.0774|1.68		5|no MS/MS	760.077	1.68	C14 H36 N7 Na2 O18 P3 S	761.085				negative
1898|726.042|1.68		5|no MS/MS	726.042	1.68	C12 H26 N5 Na2 O18 P3	667.028				negative
1899|726.0419|1.69		5|no MS/MS	726.042	1.69	C27 H22 N7 Na2 O9 P3	727.049				negative
1901|357.1495|7.84		5|no MS/MS	357.149	7.84	C24 H22 O3	358.157				negative
1904|526.6588|0.53		5|no MS/MS	526.659	0.53	C6 H Cl3 K2 O7 S5	527.666				negative
191|559.9029|13.84		5|no MS/MS	559.903	13.84	C18 H6 N5 O9 P3 S	560.91				negative
1913|689.172|4.13		5|no MS/MS	689.172	4.13	C27 H39 N4 O11 P S2	690.179				negative
1915|316.9633|1		5|no MS/MS	316.963	1	C4 H8 Cl N2 Na O11	317.971				negative
1916|741.1582|4.56		5|no MS/MS	741.158	4.56	C31 H42 N2 Na2 O8 P2 S2	742.165				negative
1917|733.1058|0.69		5|no MS/MS	733.106	0.69	C19 H29 N8 Na2 O18 P	734.113				negative
1918|661.439|11.09		5|no MS/MS	661.439	11.09	C49 H58 O	662.446				negative
1922|154.8807|0.43		5|no MS/MS	154.881	0.43		155.888				negative
1924|270.798|0.75		5|no MS/MS	270.798	0.75	C2 H Cl K2 Na O P S2	271.805				negative
1940|618.5497|0.43		5|no MS/MS	618.55	0.43		619.557				negative
1941|564.5852|0.54		5|no MS/MS	564.585	0.54		565.592				negative
1946|736.6457|11.38		5|no MS/MS	736.646	11.38		737.653				negative
1949|419.9875|1.18		5|no MS/MS	419.988	1.18	C6 H14 K N7 Na O7 P S	420.995				negative
1953|404.1503|8.15		5|no MS/MS	404.15	8.15	C24 H23 N O5	405.158				negative
1958|309.1707|7.11		5|no MS/MS	309.171	7.11	C17 H26 O5	310.178				negative
1966|584.6177|0.43		5|no MS/MS	584.618	0.43	C3 H2 Br Cl2 K N6 Na P3 S5	585.625				negative
1967|460.6478|0.43		5|no MS/MS	460.648	0.43	C H Cl2 K2 O5 P3 S4	461.655				negative
1971|452.0955|3.76		5|no MS/MS	452.096	3.76	C19 H23 N3 O6 S2	453.103				negative
1972|374.8484|0.44		5|no MS/MS	374.848	0.44	C3 H3 Cl K2 N8 O S3	375.856				negative
1974|753.5632|13.05		5|no MS/MS	753.563	13.05		754.57				negative
1977|244.9762|0.98		5|no MS/MS	244.976	0.98	C8 H6 O7 S	245.983				negative
1978|684.0836|2.72		5|no MS/MS	684.084	2.72	C27 H25 N7 O9 P2 S	685.091				negative
1979|380.8512|0.41		5|no MS/MS	380.851	0.41	C2 H Na O17 P2	381.858				negative
198|307.1121|4.81		5|no MS/MS	307.112	4.81	C15 H20 N2 O3 S	308.119				negative
1982|582.2814|7.28		5|no MS/MS	582.281	7.28	C28 H43 N5 Na O5 P	583.289				negative
1984|233.0932|4.81		5|no MS/MS	233.093	4.81	C12 H14 N2 O3	234.1				negative
1989|629.1558|1.23		5|no MS/MS	629.156	1.23	C19 H36 K N10 Na2 O3 P3	630.162				negative
1991|762.4861|7.08		5|no MS/MS	762.486	7.08	C34 H73 N9 Na2 O P2 S	763.493				negative
1992|450.2625|7.35		5|no MS/MS	450.262	7.35	C16 H39 N9 O2 P2	451.27				negative
1993|663.1137|1.26		5|no MS/MS	663.114	1.26	C25 H30 N4 Na O12 P S	664.121				negative
1995|472.6944|0.43		5|no MS/MS	472.694	0.43		473.702				negative
1998|538.3515|7.69		5|no MS/MS	538.351	7.69	C26 H54 N O8 P	539.359				negative
1999|217.083|0.72		5|no MS/MS	217.083	0.72	C8 H14 N2 O5	218.09				negative
20|554.3459|7.48		5|no MS/MS	554.346	7.48	C26 H54 N O9 P	555.353				negative
2006|490.3304|7.72		5|no MS/MS	490.33	7.72	C18 H48 N9 Na O P2	491.338				negative
2008|227.0925|5.18		5|no MS/MS	227.093	5.18	C11 H16 O5	228.1				negative
2015|797.5146|10.5		5|no MS/MS	797.515	10.5	C47 H78 Na2 O3 P2	798.522				negative
2017|351.2153|7.66		5|no MS/MS	351.215	7.66	C24 H32 S	352.223				negative
2018|209.0795|5.06		5|no MS/MS	209.079	5.06	C9 H15 Na O4	210.087				negative
202|791.4864|9.58		5|no MS/MS	791.486	9.58	C43 H80 Na O3 P3 S	792.494				negative
2020|152.9365|0.43		5|no MS/MS	152.936	0.43		153.944				negative
2026|335.1476|6.6		5|no MS/MS	335.148	6.6	C16 H25 Na O6	336.155				negative
2027|576.0306|1.68		5|no MS/MS	576.031	1.68	C18 H34 Cl K N O5 P S4	577.038				negative
2028|753.5267|10.38		5|no MS/MS	753.527	10.38		754.534				negative
203|524.2779|7.37		5|no MS/MS	524.278	7.37	C27 H44 N O7 P	525.285				negative
2034|456.8461|0.48		5|no MS/MS	456.846	0.48		457.853				negative
2035|624.5208|10.58		5|no MS/MS	624.521	10.58		625.528				negative
2039|400.0028|1.27		5|no MS/MS	400.003	1.27	C9 H9 Cl N7 Na O8	401.01				negative
2045|289.0695|0.5		5|no MS/MS	289.07	0.5	C8 H16 Cl N4 Na O4	290.077				negative
2046|718.3525|7.48		5|no MS/MS	718.352	7.48	C28 H55 N7 Na O11 P	719.36				negative
2051|496.2681|7.11		5|no MS/MS	496.268	7.11	C24 H48 Cl N O3 S2	497.275				negative
206|409.236|7.53		5|no MS/MS	409.236	7.53	C19 H39 O7 P	410.243				negative
2063|712.1384|2.25		5|no MS/MS	712.138	2.25	C26 H36 N7 Na2 O6 P3 S	713.146				negative
2064|190.9728|0.55		5|no MS/MS	190.973	0.55	C4 H6 Cl Na O5	191.98				negative
2066|317.0247|1		5|no MS/MS	317.025	1	C7 H15 K N6 O2 S2	318.032				negative
2067|482.1756|6.02		5|no MS/MS	482.176	6.02	C25 H29 N3 O5 S	483.183				negative
2068|819.502|9.43		5|no MS/MS	819.502	9.43	C38 H76 N6 Na2 O6 P2	820.509				negative
207|388.1553|8.11		5|no MS/MS	388.155	8.11	C24 H23 N O4	389.163				negative
2071|338.971|0.67		5|no MS/MS	338.971	0.67	C6 H16 O11 P2 S	357.989				negative
2074|763.14|4.57		5|no MS/MS	763.14	4.57	C26 H45 N2 Na2 O11 P3 S2	764.147				negative
2078|256.9342|0.44		5|no MS/MS	256.934	0.44	C3 H5 Cl2 N2 Na O6	257.941				negative
2079|980.5821|13.11		5|no MS/MS	980.582	13.11	C54 H89 N Na O9 P S	981.589				negative
208|646.614|11.38		5|no MS/MS	646.614	11.38		647.621				negative
2080|663.6297|11.21		5|no MS/MS	663.63	11.21		664.637				negative
2081|478.294|7.11		5|no MS/MS	478.294	7.11	C22 H43 N5 Na O3 P	479.301				negative
2084|114.056|1.26		5|no MS/MS	114.056	1.26	C5 H9 N O2	115.063				negative
2088|260.9758|0.41		5|no MS/MS	260.976	0.41	C3 H7 N2 O10 P	261.983				negative
2090|506.6265|0.44		5|no MS/MS	506.627	0.44		507.634				negative
2091|764.0499|1.01		5|no MS/MS	764.05	1.01	C25 H19 N9 O18 S	765.057				negative
2093|585.929|0.87		5|no MS/MS	585.929	0.87	C9 H20 N O18 P3 S2	586.936				negative
2094|546.3176|8		5|no MS/MS	546.318	8	C23 H51 K N5 O5 P	547.325				negative
2095|574.4783|10.47		5|no MS/MS	574.478	10.47	C33 H63 N5 Na2	575.486				negative
2098|803.929|0.58		5|no MS/MS	803.929	0.58	C17 H24 K2 N5 Na2 O18 P S2	804.936				negative
2099|278.8585|0.42		5|no MS/MS	278.858	0.42	C3 H2 Cl O7 P S2	279.866				negative
21|582.3771|7.94		5|no MS/MS	582.377	7.94	C29 H54 N5 O5 P	583.384				negative
2100|468.1293|0.93		5|no MS/MS	468.129	0.93	C12 H26 N9 Na2 O4 P S	469.137				negative
2103|494.3616|8.4		5|no MS/MS	494.362	8.4	C25 H54 N O6 P	495.369				negative
2109|296.8216|0.42		5|no MS/MS	296.822	0.42	C2 H6 K2 O2 P2 S3	297.829				negative
2112|228.1605|5.64		5|no MS/MS	228.161	5.64	C12 H23 N O3	229.168				negative
2113|579.3478|9.62		5|no MS/MS	579.348	9.62	C40 H44 N4	580.355				negative
2115|500.2782|13		5|no MS/MS	500.278	13	C18 H46 N7 O3 P3	501.285				negative
2120|763.5115|10.37		5|no MS/MS	763.511	10.37		764.52				negative
2121|778.5387|10.38		5|no MS/MS	778.539	10.38	C47 H69 N7 O3	779.546				negative
2122|801.932|0.58		5|no MS/MS	801.932	0.58	C17 H32 Cl2 K N Na2 O17 P2 S2	802.939				negative
2123|804.2547|1.14		5|no MS/MS	804.255	1.14	C27 H45 N9 Na O16 P	805.262				negative
2124|502.2939|7.42		5|no MS/MS	502.294	7.42	C22 H46 N3 Na O6 S	503.301				negative
2125|474.7865|0.48		5|no MS/MS	474.786	0.48	C2 H4 Cl K2 N8 O4 P S4	475.794				negative
2126|361.9925|0.61		5|no MS/MS	361.993	0.61	C9 H12 Cl N3 Na O7 P	363				negative
2127|361.9925|0.61		5|no MS/MS	361.993	0.61	C9 H14 Cl N3 Na O8 P	381.01				negative
2130|636.3495|7.4		5|no MS/MS	636.35	7.4	C29 H53 N5 Na O7 P	637.357				negative
2131|725.0091|1.04		5|no MS/MS	725.009	1.04	C24 H26 Na2 O17 P2 S	726.016				negative
2132|345.9452|0.47		5|no MS/MS	345.945	0.47	C4 H8 Cl N3 Na O10 P	346.952				negative
2136|536.3722|8.41		5|no MS/MS	536.372	8.41	C22 H51 N9 O4 S	537.379				negative
2137|338.0663|1.13		5|no MS/MS	338.066	1.13	C7 H19 N5 Na O5 P S	339.074				negative
2139|350.0403|0.76		5|no MS/MS	350.04	0.76	C8 H17 N O12 S	351.048				negative
214|633.1264|1.13		5|no MS/MS	633.126	1.13	C20 H31 N6 Na O12 S2	634.134				negative
2140|399.8623|0.45		5|no MS/MS	399.862	0.45	C4 H12 Cl3 K N5 P S3	400.87				negative
2149|330.8011|0.42		5|no MS/MS	330.801	0.42	C6 H3 Cl2 K Na P3 S	331.808				negative
215|597.3045|7.11		5|no MS/MS	597.304	7.11	C27 H51 O12 P	598.312				negative
2150|328.8041|0.42		5|no MS/MS	328.804	0.42	C2 H Cl4 N4 O P3	329.811				negative
2152|365.3425|10.3		5|no MS/MS	365.342	10.3	C24 H46 O2	366.35				negative
2155|388.2526|7.46		5|no MS/MS	388.253	7.46	C15 H36 N5 Na O5	389.26				negative
2158|214.0486|0.46		5|no MS/MS	214.049	0.46	C3 H10 N O4 P	155.035				negative
216|268.801|0.43		5|no MS/MS	268.801	0.43		269.808				negative
2162|200.9546|0.41		5|no MS/MS	200.955	0.41	C2 H5 Na2 O6 P	201.962				negative
2166|247.9941|0.83		5|no MS/MS	247.994	0.83	C5 H9 N Na O7 P	249.001				negative
2167|669.9108|0.85		5|no MS/MS	669.911	0.85	C17 H16 N Na O18 P2 S2	670.918				negative
217|706.635|11.37		5|no MS/MS	706.635	11.37		707.642				negative
2171|650.5728|10.91		5|no MS/MS	650.573	10.91	C40 H77 N O5	651.58				negative
2172|544.4502|10.18		5|no MS/MS	544.45	10.18	C28 H60 Cl N7 O	545.457				negative
2173|625.516|10.6		5|no MS/MS	625.516	10.6	C36 H73 N2 Na2 O P	626.523				negative
2174|777.0694|0.75		5|no MS/MS	777.069	0.75	C19 H31 K N10 Na O14 P3	778.077				negative
2176|692.6561|11.79		5|no MS/MS	692.656	11.79		693.663				negative
2177|692.656|11.81		5|no MS/MS	692.656	11.81		633.642				negative
2179|295.1551|7.36		5|no MS/MS	295.155	7.36	C12 H25 K N4 O2	296.162				negative
2180|309.2799|9.6		5|no MS/MS	309.28	9.6	C20 H38 O2	310.287				negative
2182|686.0994|3.25		5|no MS/MS	686.099	3.25	C21 H28 N7 Na O14 P2	687.107				negative
2183|544.3061|7.62		5|no MS/MS	544.306	7.62	C25 H44 N7 Na O3 S	545.313				negative
2184|408.7626|0.43		5|no MS/MS	408.763	0.43	C6 H7 Cl2 K2 Na S5	409.77				negative
2189|642.5764|0.43		5|no MS/MS	642.576	0.43		583.563				negative
22|174.0407|0.7		5|no MS/MS	174.041	0.7	C4 H5 N O3	115.027				negative
2200|853.6883|11.54		5|no MS/MS	853.688	11.54	C48 H101 N2 Na O2 P2 S	854.696				negative
2201|333.0914|3.56		5|no MS/MS	333.091	3.56	C16 H18 N2 O4 S	334.099				negative
2205|634.3338|7.18		5|no MS/MS	634.334	7.18	C28 H55 N Na O11 P	635.341				negative
2207|186.1136|4.43		5|no MS/MS	186.114	4.43	C9 H17 N O3	187.121				negative
2212|602.5283|10.95		5|no MS/MS	602.528	10.95	C36 H74 Cl N O3	603.536				negative
2213|600.5127|10.83		5|no MS/MS	600.513	10.83	C36 H72 Cl N O3	601.52				negative
2216|484.6743|0.43		5|no MS/MS	484.674	0.43	C7 H Cl2 K2 Na2 O P S5	485.682				negative
2218|664.6248|11.41		5|no MS/MS	664.625	11.41		665.632				negative
2219|264.1582|5.98		5|no MS/MS	264.158	5.98	C13 H24 N Na O3	265.165				negative
2223|483.9807|0.68		5|no MS/MS	483.981	0.68	C15 H11 Cl N5 Na2 O7 P	484.988				negative
2230|610.0568|0.88		5|no MS/MS	610.057	0.88	C19 H22 N3 O18 P	611.064				negative
2232|552.6823|0.42		5|no MS/MS	552.682	0.42	C2 H Cl K2 N6 Na2 O4 P2 S5	553.69				negative
2233|583.0203|1.21		5|no MS/MS	583.02	1.21		584.028				negative
2235|318.0959|1.1		5|no MS/MS	318.096	1.1	C20 H17 N O S	319.103				negative
2238|462.0604|1.03		5|no MS/MS	462.06	1.03	C21 H22 N O5 P S2	463.068				negative
2239|416.8278|0.48		5|no MS/MS	416.828	0.48	C5 H Cl K2 N8 Na O P3	417.835				negative
2242|545.9808|0.77		5|no MS/MS	545.981	0.77	C10 H17 N5 Na O14 P3	546.988				negative
2245|414.7832|0.42		5|no MS/MS	414.783	0.42	C2 H Cl K O14 P3	415.791				negative
2246|409.9278|0.51		5|no MS/MS	409.928	0.51	C3 H9 Cl N9 O5 P3 S	410.935				negative
2247|409.9279|0.52		5|no MS/MS	409.928	0.52	C9 H13 Cl K N5 Na O3 P3	428.946				negative
2248|384.0326|0.92		5|no MS/MS	384.033	0.92	C10 H13 N5 Na O8 P	385.04				negative
2249|380.075|4.3		5|no MS/MS	380.075	4.3	C19 H12 N5 Na O3	381.082				negative
2250|189.0404|0.94		5|no MS/MS	189.04	0.94	C2 H8 N2 Na O P	130.027				negative
2251|189.0404|0.95		5|no MS/MS	189.04	0.95	C7 H10 O6	190.048				negative
2252|514.8101|0.44		5|no MS/MS	514.81	0.44	C9 H4 Cl2 K N4 O9 P S2	515.817				negative
2255|731.1724|4.82		5|no MS/MS	731.172	4.82	C14 H39 Cl2 N10 O12 P S	672.159				negative
2257|368.757|0.43		5|no MS/MS	368.757	0.43	C8 H Cl K2 S5	369.764				negative
2258|366.76|0.43		5|no MS/MS	366.76	0.43	C5 H4 Br Cl2 K2 Na2 P	367.767				negative
2261|630.551|10.93		5|no MS/MS	630.551	10.93	C31 H71 N9 Na2 O	631.558				negative
2266|482.6952|0.44		5|no MS/MS	482.695	0.44	C3 H5 Cl3 K2 Na O5 P3 S2	483.702				negative
2267|699.0988|0.67		5|no MS/MS	699.099	0.67	C21 H22 N10 Na2 O15	700.106				negative
2273|661.5888|11.13		5|no MS/MS	661.589	11.13		662.596				negative
2274|348.087|1.27		5|no MS/MS	348.087	1.27	C14 H17 N5 Na2 O S	349.094				negative
2281|434.7681|0.42		5|no MS/MS	434.768	0.42	C3 H9 Cl2 K N2 O2 P2 S5	435.775				negative
2282|347.103|1.25		5|no MS/MS	347.103	1.25	C9 H22 N6 Na O3 P S	348.11				negative
2283|401.8593|0.45		5|no MS/MS	401.859	0.45	C4 H9 Cl K N3 Na O5 P S3	402.867				negative
2289|117.0346|4.57		5|no MS/MS	117.035	4.57	C8 H6 O	118.042				negative
2292|482.6773|0.45		5|no MS/MS	482.677	0.45	C4 H2 Br Cl4 Na O6 S3	483.685				negative
2295|210.0384|0.97		5|no MS/MS	210.038	0.97	C3 H11 K N5 Na O2	211.046				negative
2299|423.4207|11.13		5|no MS/MS	423.421	11.13	C28 H56 O2	424.428				negative
2300|778.5684|10.84		5|no MS/MS	778.568	10.84	C45 H84 N Na2 O2 P S	779.576				negative
2301|655.0684|3.33		5|no MS/MS	655.068	3.33	C24 H26 Na O18 P	656.076				negative
2306|385.236|8.86		5|no MS/MS	385.236	8.86	C22 H35 Na O4	386.243				negative
2307|409.236|8.83		5|no MS/MS	409.236	8.83	C18 H36 N4 Na O3 P	410.243				negative
231|640.9029|3.18		5|no MS/MS	640.903	3.18	C25 H3 N2 Na O16 S	641.91				negative
2312|744.3679|7.62		5|no MS/MS	744.368	7.62	C27 H59 N9 Na2 O8 P2	745.375				negative
2314|532.2657|7.13		5|no MS/MS	532.266	7.13	C21 H40 N7 O7 P	533.273				negative
2315|494.7238|0.42		5|no MS/MS	494.724	0.42	C2 H7 Cl K2 N2 Na O5 P3 S4	495.731				negative
2318|711.9764|0.88		5|no MS/MS	711.976	0.88	C23 H15 N7 Na O13 P3	712.984				negative
232|526.1648|5.4		5|no MS/MS	526.165	5.4	C25 H26 N7 Na O3 S	527.172				negative
2330|550.6853|0.42		5|no MS/MS	550.685	0.42	C5 H6 Br Cl2 K N2 Na2 O4 S5	551.693				negative
2331|280.2646|10.55		5|no MS/MS	280.265	10.55	C18 H35 N O	281.272				negative
2336|518.6064|0.53		5|no MS/MS	518.606	0.53		519.614				negative
2340|362.001|1.06		5|no MS/MS	362.001	1.06	C5 H13 N5 Na2 O7 P2	363.008				negative
2341|668.1166|1.21		5|no MS/MS	668.117	1.21	C22 H29 N3 Na2 O18	669.124				negative
2342|530.6529|0.43		5|no MS/MS	530.653	0.43		531.66				negative
2344|638.2987|7.86		5|no MS/MS	638.299	7.86	C23 H49 N3 O17	639.306				negative
2346|959.619|10.86		5|no MS/MS	959.619	10.86	C52 H96 K N2 Na2 O4 P S	960.626				negative
2350|735.5163|10.37		5|no MS/MS	735.516	10.37		736.524				negative
2351|326.1032|4.29		5|no MS/MS	326.103	4.29	C15 H19 N3 Na O2 P	327.11				negative
2354|446.6707|0.53		5|no MS/MS	446.671	0.53		447.678				negative
2361|619.9944|1.69		5|no MS/MS	619.994	1.69	C20 H20 Cl K N7 O6 P3	621.002				negative
2362|492.3095|7.4		5|no MS/MS	492.31	7.4	C23 H45 N5 Na O3 P	493.317				negative
2364|537.3309|7.48		5|no MS/MS	537.331	7.48	C23 H49 N8 Na O P2	538.338				negative
2365|532.299|7.48		5|no MS/MS	532.299	7.48	C27 H48 N3 Na O2 S2	533.306				negative
237|342.0442|1.18		5|no MS/MS	342.044	1.18	C11 H14 N Na O10	343.051				negative
2372|388.0496|0.71		5|no MS/MS	388.05	0.71	C10 H21 N3 O7 P2 S	389.057				negative
2373|871.6625|10.85		5|no MS/MS	871.663	10.85	C52 H95 N2 Na2 O P S	872.67				negative
2389|192.0336|0.58		5|no MS/MS	192.034	0.58	C6 H11 N O4 S	193.041				negative
2394|663.6044|11.4		5|no MS/MS	663.604	11.4	C41 H80 N2 O4	664.612				negative
2403|598.0125|1.68		5|no MS/MS	598.013	1.68	C15 H21 Cl N5 Na O13 P2	599.02				negative
2405|538.0383|3.46		5|no MS/MS	538.038	3.46	C15 H19 N5 O13 P2	539.046				negative
2408|566.5823|0.43		5|no MS/MS	566.582	0.43		567.59				negative
2411|797.0912|0.58		5|no MS/MS	797.091	0.58	C28 H33 N4 Na O16 P2 S	798.098				negative
2415|976.9814|0.68		5|no MS/MS	976.981	0.68		977.989				negative
2418|388.7597|0.43		5|no MS/MS	388.76	0.43	C2 H4 Cl2 K O6 P3 S2	389.767				negative
242|326.1876|7.48		5|no MS/MS	326.188	7.48	C11 H29 N5 O4 S	327.195				negative
2420|114.0196|0.76		5|no MS/MS	114.02	0.76	C4 H5 N O3	115.027				negative
2423|598.3035|3.74		5|no MS/MS	598.303	3.74	C34 H41 N5 O5	599.311				negative
2424|626.0518|0.66		5|no MS/MS	626.052	0.66	C22 H23 N5 O11 P2 S	627.059				negative
2426|565.3622|7.94		5|no MS/MS	565.362	7.94	C25 H53 N8 Na O P2	566.369				negative
2427|498.6382|0.45		5|no MS/MS	498.638	0.45	C2 H3 Br3 Cl2 K2 N4 O2	499.646				negative
2429|826.1964|3.33		5|no MS/MS	826.196	3.33	C31 H41 N7 Na2 O13 P2	827.204				negative
243|111.0087|0.71		5|no MS/MS	111.009	0.71	C5 H6 O4	130.027				negative
2430|309.1708|7.03		5|no MS/MS	309.171	7.03	C12 H27 Cl N4 O3	310.178				negative
2433|557.1362|2.6		5|no MS/MS	557.136	2.6	C17 H25 N10 Na2 O7 P	558.144				negative
2438|622.308|7.21		5|no MS/MS	622.308	7.21		623.315				negative
2442|544.2123|4.57		5|no MS/MS	544.212	4.57	C24 H37 N5 Na O4 P S	545.22				negative
2445|176.0717|4.05		5|no MS/MS	176.072	4.05	C10 H11 N O2	177.079				negative
2446|694.4808|9.81		5|no MS/MS	694.481	9.81	C37 H71 N Na O7 P	695.488				negative
2447|167.1077|5.76		5|no MS/MS	167.108	5.76	C10 H16 O2	168.115				negative
2448|167.1077|5.75		5|no MS/MS	167.108	5.75	C10 H18 O3	186.126				negative
2449|361.0717|3.74		5|no MS/MS	361.072	3.74	C11 H16 N2 O4 P2	302.058				negative
245|738.5074|10.37		5|no MS/MS	738.507	10.37	C44 H65 N7 O3	739.515				negative
2452|346.0697|3.67		5|no MS/MS	346.07	3.67	C12 H15 N5 Na O4 P	347.077				negative
2460|584.6175|0.53		5|no MS/MS	584.617	0.53	C H2 Cl4 K N2 O9 P3 S4	585.625				negative
2461|372.1606|8.56		5|no MS/MS	372.161	8.56	C24 H25 N O4	391.178				negative
2462|372.1605|8.57		5|no MS/MS	372.161	8.57	C24 H23 N O3	373.168				negative
2463|311.0835|4.13		5|no MS/MS	311.084	4.13	C15 H17 N2 Na O2 S	312.091				negative
2467|662.365|7.55		5|no MS/MS	662.365	7.55	C36 H59 N Na2 O3 S2	663.372				negative
2468|662.365|7.55		5|no MS/MS	662.365	7.55	C23 H52 N9 Na O4 P2	603.351				negative
247|601.5159|10.64		5|no MS/MS	601.516	10.64	C30 H66 N8 O4	602.523				negative
2471|502.2939|7.58		5|no MS/MS	502.294	7.58	C22 H48 N3 Na O4 P2	503.301				negative
2475|351.1019|5.04		5|no MS/MS	351.102	5.04	C11 H23 N4 Na2 O2 P S	352.109				negative
2476|351.102|5.04		5|no MS/MS	351.102	5.04	C10 H22 Na O4 P S	292.088				negative
2477|764.4716|8.53		5|no MS/MS	764.472	8.53	C42 H74 N O5 P3	765.479				negative
2479|634.0705|3.3		5|no MS/MS	634.071	3.3	C19 H23 N7 O14 P2	635.078				negative
2480|429.1544|3.74		5|no MS/MS	429.154	3.74	C20 H28 N2 Na O5 P	430.162				negative
2489|396.8958|0.44		5|no MS/MS	396.896	0.44	C6 H3 Cl3 N10 O P2	397.903				negative
2490|547.1045|4.81		5|no MS/MS	547.105	4.81	C22 H22 N8 Na O4 P S	548.112				negative
2491|547.1046|4.81		5|no MS/MS	547.105	4.81	C16 H24 N6 Na2 O3 P2 S	488.091				negative
2495|325.0321|2.6		5|no MS/MS	325.032	2.6	C7 H14 Cl N6 Na2 O2 P	326.039				negative
2499|472.7418|0.42		5|no MS/MS	472.742	0.42	C H2 Cl K N6 O5 P2 S5	473.749				negative
2501|469.405|10.53		5|no MS/MS	469.405	10.53	C32 H54 O2	470.412				negative
2502|210.0384|1.03		5|no MS/MS	210.038	1.03	C7 H10 N Na O5	211.046				negative
2503|195.1391|6.52		5|no MS/MS	195.139	6.52	C12 H20 O2	196.146				negative
2505|701.0608|1.18		5|no MS/MS	701.061	1.18	C28 H25 N4 O12 P3	702.068				negative
2506|550.3149|7.69		5|no MS/MS	550.315	7.69	C23 H51 Cl N5 Na O4 S	551.322				negative
2509|202.1085|4.44		5|no MS/MS	202.108	4.44	C9 H17 N O4	203.116				negative
251|567.9157|1.53		5|no MS/MS	567.916	1.53	C9 H11 N9 Na O9 P3 S2	568.923				negative
2510|211.0588|2.85		5|no MS/MS	211.059	2.85	C8 H13 Na O5	212.066				negative
2514|719.1012|3.77		5|no MS/MS	719.101	3.77	C34 H33 K N2 Na O6 P3	720.108				negative
2515|746.991|1.04		5|no MS/MS	746.991	1.04	C23 H15 N10 O14 P3	747.998				negative
2518|604.362|7.64		5|no MS/MS	604.362	7.64	C29 H57 N3 O6 P2	605.369				negative
2519|480.9295|0.61		5|no MS/MS	480.93	0.61	C18 H3 Na O15	481.937				negative
2528|542.651|0.44		5|no MS/MS	542.651	0.44	C2 H Cl2 K2 N4 Na2 O3 P3 S4	543.658				negative
2533|585.3046|7.2		5|no MS/MS	585.305	7.2	C24 H47 N6 Na O7 S	586.312				negative
2538|430.8099|0.44		5|no MS/MS	430.81	0.44	C5 H6 Br Cl3 K N4 Na O4	431.817				negative
2540|839.0919|0.57		5|no MS/MS	839.092	0.57	C27 H35 N6 O17 P3 S	840.099				negative
2541|398.8929|0.44		5|no MS/MS	398.893	0.44	C5 H9 Cl K N2 Na O9 P2	399.9				negative
2542|562.3517|7.88		5|no MS/MS	562.352	7.88		563.359				negative
2543|202.1085|4.38		5|no MS/MS	202.108	4.38	C9 H17 N O4	203.116				negative
2544|203.0326|5.05		5|no MS/MS	203.033	5.05	C9 H9 Na O4	204.04				negative
2549|213.0153|12.87		5|no MS/MS	213.015	12.87	C7 H6 N2 O6	214.023				negative
255|342.0442|1.27		5|no MS/MS	342.044	1.27	C11 H14 N Na O10	343.051				negative
2551|405.0286|0.72		5|no MS/MS	405.029	0.72	C12 H17 N4 O6 P3	406.036				negative
2552|645.4977|8.88		5|no MS/MS	645.498	8.88	C40 H67 N2 Na O3	646.505				negative
2553|494.3251|7.64		5|no MS/MS	494.325	7.64	C25 H47 K N5 Na O	495.332				negative
2557|467.3894|10.34		5|no MS/MS	467.389	10.34	C32 H52 O2	468.397				negative
2558|498.2627|7.08		5|no MS/MS	498.263	7.08	C23 H43 N Na O7 P	499.27				negative
2568|606.2815|7.31		5|no MS/MS	606.282	7.31	C29 H47 N Na O9 P	607.289				negative
257|868.6877|11.04		5|no MS/MS	868.688	11.04		869.695				negative
2571|782.0597|1.68		5|no MS/MS	782.06	1.68	C19 H35 K N5 Na2 O17 P3	783.067				negative
2572|108.9019|0.43		5|no MS/MS	108.902	0.43		109.909				negative
2576|173.0091|0.56		5|no MS/MS	173.009	0.56	C5 H8 K N2 Na O	174.016				negative
2578|592.539|0.43		5|no MS/MS	592.539	0.43		593.546				negative
2579|607.5418|10.83		5|no MS/MS	607.542	10.83	C33 H68 N8 O2	608.549				negative
258|464.3146|8.01		5|no MS/MS	464.315	8.01	C23 H48 N O6 P	465.322				negative
2581|435.9577|6.38		5|no MS/MS	435.958	6.38	C5 H9 N7 Na2 O10 S2	436.965				negative
2583|640.2922|7.94		5|no MS/MS	640.292	7.94	C26 H48 N9 Na2 O P3	641.3				negative
2584|667.1902|6.49		5|no MS/MS	667.19	6.49	C25 H44 N4 Na2 O6 P2 S2	668.197				negative
2590|449.1049|2.4		5|no MS/MS	449.105	2.4	C14 H21 K N8 Na2 O4	450.112				negative
2593|364.0874|3.05		5|no MS/MS	364.087	3.05	C12 H16 N5 Na O7	365.095				negative
2599|443.9756|0.76		5|no MS/MS	443.976	0.76	C9 H17 Cl2 K N5 Na2 O4 P	444.983				negative
2602|211.1241|4.64		5|no MS/MS	211.124	4.64	C14 H16 N2	212.131				negative
2604|245.1296|5.25		5|no MS/MS	245.13	5.25	C14 H18 N2 O2	246.137				negative
2605|506.3618|8.74		5|no MS/MS	506.362	8.74	C27 H58 N O P S2	507.369				negative
2607|548.641|0.43		5|no MS/MS	548.641	0.43	C H Cl3 K N2 O9 P3 S4	549.648				negative
261|154.9282|0.49		5|no MS/MS	154.928	0.49		155.935				negative
2610|540.555|1.68		5|no MS/MS	540.555	1.68		541.562				negative
2615|196.0728|2.1		5|no MS/MS	196.073	2.1	C8 H11 N3 O3	197.08				negative
2616|434.7861|0.42		5|no MS/MS	434.786	0.42	C5 H3 Cl K2 N4 Na2 O2 P2 S2	435.793				negative
2617|432.7891|0.42		5|no MS/MS	432.789	0.42	C4 H5 Cl4 K N2 O7 P2	433.796				negative
2618|432.7892|0.42		5|no MS/MS	432.789	0.42	C4 H6 Cl4 K O P3 S	373.775				negative
2619|223.0284|4.98		5|no MS/MS	223.028	4.98	C7 H14 O7 S	242.046				negative
2620|223.0284|4.97		5|no MS/MS	223.028	4.97	C8 H16 O S3	224.036				negative
2627|684.3492|7.39		5|no MS/MS	684.349	7.39	C29 H57 N3 Na2 O10 S	685.356				negative
2628|825.6573|11.02		5|no MS/MS	825.657	11.02	C51 H95 K O3 S	826.665				negative
2629|256.9022|0.67		5|no MS/MS	256.902	0.67	C5 H Na O7 P2	257.91				negative
2631|299.9464|5.97		5|no MS/MS	299.946	5.97	C2 H5 N7 O5 P2 S	300.954				negative
2633|688.4922|12.85		5|no MS/MS	688.492	12.85	C43 H64 N5 Na O	689.499				negative
2634|310.102|0.87		5|no MS/MS	310.102	0.87	C11 H18 N3 Na O6	311.109				negative
2636|426.7157|0.43		5|no MS/MS	426.716	0.43	C2 H3 Cl2 K2 O6 P3 S2	427.723				negative
264|527.9704|3.96		5|no MS/MS	527.97	3.96	C10 H15 N5 Na O13 P3	528.978				negative
2643|477.3433|7.9		5|no MS/MS	477.343	7.9	C24 H47 N4 Na O4	478.351				negative
2644|676.5085|0.43		5|no MS/MS	676.509	0.43	C31 H67 N9 O7	677.516				negative
2647|287.2228|6.22		5|no MS/MS	287.223	6.22	C16 H32 O4	288.23				negative
2649|180.0666|2.11		5|no MS/MS	180.067	2.11	C6 H13 N3 Na P	181.074				negative
2650|474.0643|0.95		5|no MS/MS	474.064	0.95	C13 H19 N5 Na O11 P	475.072				negative
2651|492.3096|7.74		5|no MS/MS	492.31	7.74	C26 H48 K N O5	493.317				negative
2652|736.0252|1.68		5|no MS/MS	736.025	1.68		737.033				negative
2655|806.1315|4		5|no MS/MS	806.131	4	C23 H38 N7 Na2 O16 P3	807.139				negative
2661|424.7185|0.53		5|no MS/MS	424.719	0.53	C4 H5 Br Cl3 K Na O2 P S2	425.726				negative
2665|654.7718|0.44		5|no MS/MS	654.772	0.44	C9 H13 Cl2 K N2 O13 P2 S4	655.779				negative
2668|114.056|1.33		5|no MS/MS	114.056	1.33	C5 H9 N O2	115.063				negative
2670|578.3464|7.29		5|no MS/MS	578.346	7.29	C26 H52 N7 Na O2 P2	579.354				negative
2674|492.346|8.2		5|no MS/MS	492.346	8.2	C25 H52 N O6 P	493.353				negative
2675|448.668|0.43		5|no MS/MS	448.668	0.43		449.675				negative
2678|486.671|0.54		5|no MS/MS	486.671	0.54		487.678				negative
2679|698.5488|9.55		5|no MS/MS	698.549	9.55		699.556				negative
2680|700.5526|0.44		5|no MS/MS	700.553	0.44		701.56				negative
2683|685.0955|1.27		5|no MS/MS	685.096	1.27	C23 H31 N2 O18 P S	686.103				negative
2687|295.1551|6.88		5|no MS/MS	295.155	6.88	C13 H26 N2 Na O2 P	296.162				negative
2689|217.083|0.81		5|no MS/MS	217.083	0.81	C8 H14 N2 O5	218.09				negative
2691|662.4037|8.42		5|no MS/MS	662.404	8.42	C38 H58 N5 O P S	663.411				negative
2693|309.1708|6.87		5|no MS/MS	309.171	6.87	C13 H27 K N4 O2	310.178				negative
2698|672.0475|3.47		5|no MS/MS	672.048	3.47	C14 H26 N7 O18 P3	673.055				negative
2699|383.053|3.74		5|no MS/MS	383.053	3.74	C11 H14 N8 O4 P2	384.061				negative
270|803.5626|13.04		5|no MS/MS	803.563	13.04		804.57				negative
2700|157.0771|4.14		5|no MS/MS	157.077	4.14	C10 H10 N2	158.084				negative
2702|142.992|0.75		5|no MS/MS	142.992	0.75	C4 H4 N2 O2 S	143.999				negative
2713|628.362|7.62		5|no MS/MS	628.362	7.62	C33 H53 K N5 Na O3	629.369				negative
2718|459.8179|0.45		5|no MS/MS	459.818	0.45	C3 H2 Cl2 N3 Na O14 S2	460.825				negative
2719|457.8207|0.44		5|no MS/MS	457.821	0.44	C8 H9 Br Cl3 N3 O4 S2	458.828				negative
272|554.3461|7.4		5|no MS/MS	554.346	7.4	C26 H54 N O9 P	555.353				negative
2729|662.0997|1.2		5|no MS/MS	662.1	1.2		663.107				negative
2731|196.0744|0.62		5|no MS/MS	196.074	0.62	C6 H16 N O4 P	197.082				negative
2732|383.2955|9.44		5|no MS/MS	383.296	9.44	C26 H40 O2	384.303				negative
2734|309.9686|0.47		5|no MS/MS	309.969	0.47	C5 H4 K N7 Na2 O4	310.976				negative
2735|403.0085|1.21		5|no MS/MS	403.009	1.21	C11 H23 K2 N2 O3 P S2	404.016				negative
2736|582.5298|10.64		5|no MS/MS	582.53	10.64	C34 H71 N3 Na2 O	583.537				negative
2740|404.1503|7.62		5|no MS/MS	404.15	7.62	C24 H23 N O5	405.158				negative
2746|834.6825|11.04		5|no MS/MS	834.683	11.04		835.69				negative
2750|687.6045|11.12		5|no MS/MS	687.605	11.12	C43 H80 N2 O4	688.612				negative
2752|537.9783|0.68		5|no MS/MS	537.978	0.68		556.996				negative
2754|628.1753|4.42		5|no MS/MS	628.175	4.42	C19 H38 N9 O7 P3 S	629.183				negative
2758|528.7034|0.42		5|no MS/MS	528.703	0.42	C3 H7 Br Cl2 N2 Na O6 P S5	529.711				negative
2759|530.7005|0.42		5|no MS/MS	530.701	0.42	C3 H2 Cl2 K2 N6 Na O3 P S5	531.708				negative
2761|347.0472|1.29		5|no MS/MS	347.047	1.29	C10 H12 N4 O10	348.055				negative
2762|751.4336|7.44		5|no MS/MS	751.434	7.44	C39 H60 N8 O5 S	752.441				negative
2763|671.0986|0.61		5|no MS/MS	671.099	0.61	C13 H34 Cl K N10 Na2 O10 P2	672.106				negative
2765|528.2732|7.54		5|no MS/MS	528.273	7.54	C26 H44 N O8 P	529.28				negative
2767|300.0254|1.04		5|no MS/MS	300.025	1.04	C7 H16 N3 O4 P S2	301.033				negative
277|364.1182|1.48		5|no MS/MS	364.118	1.48	C13 H23 N3 O7 S	365.125				negative
2770|309.1707|6.97		5|no MS/MS	309.171	6.97	C13 H27 K N4 O2	310.178				negative
2772|631.4822|8.67		5|no MS/MS	631.482	8.67	C39 H70 K Na O2	632.489				negative
2777|867.9737|0.58		5|no MS/MS	867.974	0.58		868.981				negative
2778|250.0252|4.29		5|no MS/MS	250.025	4.29	C10 H11 Cl N Na O3	251.032				negative
278|500.278|7.28		5|no MS/MS	500.278	7.28	C26 H40 N5 O3 P	501.285				negative
2784|308.8193|0.44		5|no MS/MS	308.819	0.44	C5 H Cl2 K N2 O S3	309.827				negative
2785|674.5112|0.44		5|no MS/MS	674.511	0.44		675.518				negative
2789|434.7683|0.48		5|no MS/MS	434.768	0.48	C5 H4 Cl2 K Na O7 S4	435.776				negative
2797|575.4817|10.52		5|no MS/MS	575.482	10.52	C26 H62 N10 Na2 O	576.489				negative
2799|441.2527|7.29		5|no MS/MS	441.253	7.29	C20 H35 N8 Na S	442.26				negative
280|473.306|9.39		5|no MS/MS	473.306	9.39	C30 H43 Na O3	474.313				negative
2801|339.3268|10.3		5|no MS/MS	339.327	10.3	C22 H44 O2	340.334				negative
2805|520.3409|8.15		5|no MS/MS	520.341	8.15	C26 H52 N O7 P	521.348				negative
2806|495.2729|7.48		5|no MS/MS	495.273	7.48	C22 H44 N2 O8 S	496.28				negative
2808|471.1184|4.81		5|no MS/MS	471.118	4.81	C17 H22 N2 Na2 O5 S	412.105				negative
281|571.289|6.99		5|no MS/MS	571.289	6.99	C26 H45 N4 O8 P	572.296				negative
2812|667.1901|6.03		5|no MS/MS	667.19	6.03	C31 H35 N8 Na O2 P2 S	668.197				negative
2815|550.638|0.43		5|no MS/MS	550.638	0.43		551.645				negative
2817|865.9834|0.7		5|no MS/MS	865.983	0.7		866.991				negative
2818|556.3409|7.73		5|no MS/MS	556.341	7.73	C28 H54 K N3 Na O2 P	557.348				negative
2822|587.6131|0.43		5|no MS/MS	587.613	0.43		588.62				negative
2823|585.5922|0.43		5|no MS/MS	585.592	0.43		586.6				negative
2826|514.8048|0.48		5|no MS/MS	514.805	0.48	C4 H2 K2 N6 O13 S3	515.812				negative
2827|610.641|0.42		5|no MS/MS	610.641	0.42	C3 H3 Cl2 K2 N2 O11 P3 S4	611.648				negative
2830|285.1043|4.56		5|no MS/MS	285.104	4.56	C14 H19 N2 Na O S	286.112				negative
2831|747.4566|7.48		5|no MS/MS	747.457	7.48	C34 H71 N4 Na O8 P2	748.464				negative
2834|542.6327|0.43		5|no MS/MS	542.633	0.43	C2 H4 Cl3 K2 O7 P3 S4	543.64				negative
2839|431.2287|6.29		5|no MS/MS	431.229	6.29	C18 H38 N2 Na O6 P	432.236				negative
284|700.5727|9.97		5|no MS/MS	700.573	9.97		701.58				negative
2841|733.1641|1.68		5|no MS/MS	733.164	1.68	C25 H41 N2 Na2 O16 P S	734.171				negative
2846|578.3464|7.45		5|no MS/MS	578.346	7.45	C27 H56 K N3 Na O4 P	579.354				negative
2848|279.0186|5.05		5|no MS/MS	279.019	5.05	C9 H14 O6 P2	280.026				negative
2849|601.2422|6.09		5|no MS/MS	601.242	6.09	C25 H45 N2 Na O9 P2	602.249				negative
2853|138.9801|1		5|no MS/MS	138.98	1	C2 H5 O5 P	139.987				negative
2855|329.2486|9.07		5|no MS/MS	329.249	9.07	C22 H34 O2	330.256				negative
2857|519.0837|1.94		5|no MS/MS	519.084	1.94	C16 H27 N8 O2 P3 S2	520.091				negative
2860|775.4877|7.94		5|no MS/MS	775.488	7.94	C39 H66 N10 Na O3 P	776.495				negative
2864|166.9961|0.65		5|no MS/MS	166.996	0.65	C4 H7 K N2 Na2	168.003				negative
2865|166.9962|0.66		5|no MS/MS	166.996	0.66	C3 H12 N2 O P2 S	186.014				negative
2867|142.0662|3.74		5|no MS/MS	142.066	3.74	C10 H9 N	143.073				negative
2868|645.4616|8.8		5|no MS/MS	645.462	8.8	C39 H68 K Na O3	646.469				negative
2871|335.2204|8.75		5|no MS/MS	335.22	8.75	C17 H39 P3	336.228				negative
2875|337.3112|9.98		5|no MS/MS	337.311	9.98	C22 H42 O2	338.318				negative
2877|660.0038|1.68		5|no MS/MS	660.004	1.68	C18 H22 N3 O18 P3	661.011				negative
2879|622.3703|7.56		5|no MS/MS	622.37	7.56	C28 H59 N Na O10 P	623.379				negative
2880|609.5575|10.95		5|no MS/MS	609.558	10.95	C37 H74 N2 O4	610.565				negative
2882|374.1397|8.12		5|no MS/MS	374.14	8.12	C16 H27 N Na2 O4 S	375.147				negative
2886|270.9134|0.55		5|no MS/MS	270.913	0.55	C6 H8 Cl K Na O2 P S	271.921				negative
2889|680.5753|11.13		5|no MS/MS	680.575	11.13		681.583				negative
289|492.3459|8.51		5|no MS/MS	492.346	8.51	C25 H52 N O6 P	493.353				negative
2890|671.0634|3.31		5|no MS/MS	671.063	3.31	C21 H28 N2 Na2 O16 P2	672.071				negative
2892|613.0763|4.57		5|no MS/MS	613.076	4.57	C28 H26 N4 Na O3 P3 S	614.084				negative
2897|678.5056|0.43		5|no MS/MS	678.506	0.43		679.513				negative
2900|622.5439|0.45		5|no MS/MS	622.544	0.45		623.551				negative
2902|425.9035|0.45		5|no MS/MS	425.904	0.45	C5 H7 Cl K N7 Na2 O5 P2	426.911				negative
2909|539.1383|0.51		5|no MS/MS	539.138	0.51	C18 H33 Cl O16	540.146				negative
2911|702.6038|10.94		5|no MS/MS	702.604	10.94		703.611				negative
2913|255.1391|7.67		5|no MS/MS	255.139	7.67	C17 H20 O2	256.146				negative
2915|706.522|8.66		5|no MS/MS	706.522	8.66	C32 H72 N9 Na2 O3 P	707.529				negative
2918|270.9602|0.79		5|no MS/MS	270.96	0.79	C6 H7 Cl Na2 O7	271.968				negative
2923|665.1097|1.68		5|no MS/MS	665.11	1.68	C14 H35 N6 Na2 O15 P3	666.117				negative
2925|381.3374|9.16		5|no MS/MS	381.337	9.16	C24 H46 O3	382.345				negative
2926|724.6459|11.18		5|no MS/MS	724.646	11.18		725.653				negative
2927|266.0047|0.58		5|no MS/MS	266.005	0.58	C5 H4 N9 Na2 P	267.012				negative
2930|517.7766|0.45		5|no MS/MS	517.777	0.45	C9 H11 Cl2 K2 N Na2 O2 S5	518.784				negative
2931|343.1703|8.37		5|no MS/MS	343.17	8.37	C24 H24 O2	344.178				negative
2934|883.2069|1.68		5|no MS/MS	883.207	1.68	C41 H36 N6 O17	884.214				negative
2936|715.1007|0.97		5|no MS/MS	715.101	0.97	C25 H23 N10 Na2 O11 P	716.108				negative
2940|807.5498|13.05		5|no MS/MS	807.55	13.05	C40 H78 N6 Na O7 P	808.557				negative
2945|667.19|5.38		5|no MS/MS	667.19	5.38	C32 H36 N4 O8 S2	668.197				negative
2947|522.4892|10.3		5|no MS/MS	522.489	10.3	C33 H65 N O3	523.497				negative
2948|522.4892|10.3		5|no MS/MS	522.489	10.3	C31 H61 N O	463.475				negative
295|580.3618|7.55		5|no MS/MS	580.362	7.55	C29 H50 N7 Na O5	599.38				negative
296|580.3618|7.55		5|no MS/MS	580.362	7.55	C29 H52 N5 O5 P	581.369				negative
2965|244.0656|1.27		5|no MS/MS	244.066	1.27	C5 H12 N5 Na O5	245.073				negative
2967|559.3365|7.94		5|no MS/MS	559.337	7.94		560.344				negative
2970|849.0394|1.18		5|no MS/MS	849.039	1.18	C34 H22 N8 Na O12 P3	850.047				negative
2973|596.3933|8.11		5|no MS/MS	596.393	8.11	C29 H60 N O9 P	597.401				negative
2979|394.7983|0.49		5|no MS/MS	394.798	0.49	C4 H4 K N2 Na O4 P2 S4	395.806				negative
298|242.1762|5.98		5|no MS/MS	242.176	5.98	C13 H25 N O3	243.183				negative
2981|466.0147|0.96		5|no MS/MS	466.015	0.96	C10 H16 N5 Na O11 P2	467.022				negative
2983|509.1219|2.11		5|no MS/MS	509.122	2.11	C19 H26 N6 Na2 O4 P2	510.129				negative
2985|196.0615|1.04		5|no MS/MS	196.061	1.04	C6 H13 N3 Na O P	197.069				negative
2986|523.3042|7.94		5|no MS/MS	523.304	7.94	C23 H45 O7 P	464.29				negative
2988|125.0971|5.06		5|no MS/MS	125.097	5.06	C8 H14 O	126.104				negative
2989|490.6822|0.42		5|no MS/MS	490.682	0.42	C2 H3 Cl2 K Na O7 P3 S4	491.689				negative
2990|580.2148|10.42		5|no MS/MS	580.215	10.42	C22 H44 N5 Na2 O2 P3 S	581.222				negative
2994|189.0048|0.45		5|no MS/MS	189.005	0.45	C4 H8 Cl N2 Na O3	190.012				negative
2999|763.9886|0.57		5|no MS/MS	763.989	0.57	C17 H23 K2 N9 O17 P2	764.996				negative
3002|216.0514|1.27		5|no MS/MS	216.051	1.27	C8 H11 N O6	217.059				negative
3006|863.9321|0.58		5|no MS/MS	863.932	0.58	C19 H26 Cl K2 N9 Na O14 P3 S	864.939				negative
3009|303.2329|7.34		5|no MS/MS	303.233	7.34	C20 H32 O2	304.24				negative
3011|733.1054|0.75		5|no MS/MS	733.105	0.75	C17 H32 N10 Na O15 P S2	734.113				negative
3018|548.1473|5.77		5|no MS/MS	548.147	5.77	C23 H30 N5 Na2 O4 P S	549.155				negative
3019|332.8456|0.42		5|no MS/MS	332.846	0.42	C H3 Cl2 K N2 Na O8 P	333.853				negative
3020|488.686|0.43		5|no MS/MS	488.686	0.43	C2 H2 Cl4 K2 N4 Na2 O S4	489.693				negative
3026|616.7272|0.47		5|no MS/MS	616.727	0.47	C16 H6 Br2 Cl K N4 Na O P3	617.735				negative
3029|333.0914|4.64		5|no MS/MS	333.091	4.64	C16 H18 N2 O4 S	334.099				negative
3033|364.0818|0.75		5|no MS/MS	364.082	0.75	C11 H16 N7 Na O4 S	365.089				negative
3035|342.7335|0.43		5|no MS/MS	342.733	0.43	C H2 Br K2 O3 P3 S	343.741				negative
3038|195.0333|0.74		5|no MS/MS	195.033	0.74	C6 H12 O5 S	196.041				negative
3047|612.2612|7.48		5|no MS/MS	612.261	7.48	C32 H43 K N5 Na2 P	613.268				negative
305|670.5261|9.4		5|no MS/MS	670.526	9.4	C37 H70 N5 Na O4	671.533				negative
3050|476.2782|7.4		5|no MS/MS	476.278	7.4	C21 H40 N7 Na O2 S	477.285				negative
3051|270.798|0.61		5|no MS/MS	270.798	0.61	C2 H Cl Na P3 S3	271.805				negative
3053|454.8544|0.45		5|no MS/MS	454.854	0.45	C6 H10 Cl4 N2 O9 P2	455.862				negative
3059|594.4141|8.72		5|no MS/MS	594.414	8.72	C26 H59 N7 Na2 O3 S	595.421				negative
3066|314.2159|7.58		5|no MS/MS	314.216	7.58	C12 H30 N5 Na O3	315.223				negative
3072|698.1225|3.71		5|no MS/MS	698.122	3.71	C14 H32 K N9 Na2 O18	699.13				negative
3073|402.1347|8.22		5|no MS/MS	402.135	8.22	C23 H23 K N3 Na	403.142				negative
3080|288.7691|0.44		5|no MS/MS	288.769	0.44		289.776				negative
3082|478.8281|0.48		5|no MS/MS	478.828	0.48		479.835				negative
3086|348.0008|0.62		5|no MS/MS	348.001	0.62	C6 H13 N3 O10 P2	349.008				negative
3088|707.1826|5.69		5|no MS/MS	707.183	5.69	C32 H37 N4 Na O9 S2	708.19				negative
3093|672.9778|0.83		5|no MS/MS	672.978	0.83	C15 H19 N8 Na2 O12 P3 S	673.985				negative
3094|441.081|1.04		5|no MS/MS	441.081	1.04	C16 H16 Cl N8 Na O4	442.088				negative
3095|642.3|7.56		5|no MS/MS	642.3	7.56	C27 H52 N Na2 O11 P	643.307				negative
3096|672.3501|3.44		5|no MS/MS	672.35	3.44	C34 H48 N7 Na O6	673.357				negative
3097|218.0332|0.46		5|no MS/MS	218.033	0.46	C6 H10 N3 O4 P	219.041				negative
3099|303.2329|7.39		5|no MS/MS	303.233	7.39	C20 H32 O2	304.24				negative
3102|513.2041|4.13		5|no MS/MS	513.204	4.13	C20 H39 N2 O9 P S	514.211				negative
3104|606.6|0.44		5|no MS/MS	606.6	0.44		607.607				negative
3105|554.9929|0.67		5|no MS/MS	554.993	0.67		556				negative
3109|842.1914|3.31		5|no MS/MS	842.191	3.31	C26 H45 N7 Na O17 P3	843.199				negative
3110|370.069|2.32		5|no MS/MS	370.069	2.32	C12 H18 N3 Na O7 S	371.076				negative
3113|305.2486|9.14		5|no MS/MS	305.249	9.14	C20 H34 O2	306.256				negative
3115|880.5296|13.12		5|no MS/MS	880.53	13.12	C36 H81 N7 O13 P2	881.537				negative
3119|433.1357|2.11		5|no MS/MS	433.136	2.11	C17 H28 K N2 Na O7	434.143				negative
3120|433.1357|2.12		5|no MS/MS	433.136	2.12	C17 H18 N4 O6	374.122				negative
3121|368.0378|0.97		5|no MS/MS	368.038	0.97	C8 H9 N5 Na O5 P	309.024				negative
3123|431.0796|2.6		5|no MS/MS	431.08	2.6	C7 H13 K N10 O6	372.066				negative
3124|431.0796|2.59		5|no MS/MS	431.08	2.59	C16 H25 N2 Na2 O3 P3	432.087				negative
3126|861.0739|0.57		5|no MS/MS	861.074	0.57	C48 H20 N2 Na2 O12	862.081				negative
3128|315.0809|0.58		5|no MS/MS	315.081	0.58	C7 H16 N4 O10	316.088				negative
3133|414.7358|0.42		5|no MS/MS	414.736	0.42	C H K2 Na O9 P2 S3	415.743				negative
3134|193.0265|0.71		5|no MS/MS	193.026	0.71	C5 H8 N4 Na O P	194.034				negative
3140|359.1711|6.28		5|no MS/MS	359.171	6.28	C17 H28 O8	360.178				negative
3141|313.0612|3.86		5|no MS/MS	313.061	3.86	C11 H14 N4 O5 S	314.068				negative
3146|598.1977|5.18		5|no MS/MS	598.198	5.18	C25 H35 N7 Na O5 P S	599.205				negative
3148|513.0966|1.15		5|no MS/MS	513.097	1.15	C17 H30 N6 Na O P3 S2	514.104				negative
3149|224.9548|0.65		5|no MS/MS	224.955	0.65	C5 H5 Cl Na2 O5	225.962				negative
315|719.4863|9.82		5|no MS/MS	719.486	9.82		720.494				negative
3150|571.1308|3.39		5|no MS/MS	571.131	3.39	C24 H34 K N4 Na2 O P3	572.138				negative
3151|544.6298|0.54		5|no MS/MS	544.63	0.54		545.637				negative
3155|503.1061|0.76		5|no MS/MS	503.106	0.76	C13 H26 N6 O11 P2	504.113				negative
3156|881.5184|10.37		5|no MS/MS	881.518	10.37		882.526				negative
3157|626.3464|7.36		5|no MS/MS	626.346	7.36	C33 H51 N5 Na2 O2 S	627.354				negative
3159|456.8513|0.44		5|no MS/MS	456.851	0.44	C4 H12 Cl K2 N4 Na O5 P2 S2	457.859				negative
3164|211.0588|3.38		5|no MS/MS	211.059	3.38	C8 H13 Na O5	212.066				negative
3167|513.0626|4.14		5|no MS/MS	513.063	4.14	C17 H22 N6 Na2 O4 P2 S	514.07				negative
317|552.3304|7.18		5|no MS/MS	552.33	7.18	C26 H52 N O9 P	553.338				negative
3170|433.3324|8.6		5|no MS/MS	433.332	8.6	C24 H48 N2 Na O P	434.34				negative
3175|376.8456|0.45		5|no MS/MS	376.846	0.45	C4 H7 K N4 Na O P3 S3	377.853				negative
318|712.492|9.87		5|no MS/MS	712.492	9.87	C36 H72 N3 Na O7 S	713.499				negative
3180|447.1343|6.37		5|no MS/MS	447.134	6.37	C19 H30 O8 P2	448.142				negative
3182|276.0853|2.11		5|no MS/MS	276.085	2.11	C12 H16 N Na O5	277.093				negative
3186|658.2674|7.34		5|no MS/MS	658.267	7.34	C24 H45 N5 Na O5 P3	599.254				negative
3187|532.3409|7.76		5|no MS/MS	532.341	7.76	C27 H53 K N Na O5	533.348				negative
3197|374.1397|8.17		5|no MS/MS	374.14	8.17	C23 H21 N O4	375.147				negative
3199|693.0806|0.61		5|no MS/MS	693.081	0.61	C18 H25 Cl N10 Na O14 P	694.088				negative
32|311.1686|7.24		5|no MS/MS	311.169	7.24	C14 H30 N2 Na P S	312.176				negative
3200|542.0674|0.71		5|no MS/MS	542.067	0.71	C16 H25 N7 Na O5 P3 S	543.075				negative
3203|344.7307|0.46		5|no MS/MS	344.731	0.46	C2 H Cl2 K Na P3 S3	345.738				negative
3204|681.2034|4.56		5|no MS/MS	681.203	4.56	C36 H44 O5 P2 S2	682.211				negative
3209|621.5826|10.95		5|no MS/MS	621.583	10.95	C40 H78 O4	622.59				negative
3215|233.0933|4.56		5|no MS/MS	233.093	4.56	C10 H20 K Na O2	234.101				negative
3219|416.7802|0.5		5|no MS/MS	416.78	0.5	C H K O15 P2 S2	417.788				negative
3220|413.209|7.87		5|no MS/MS	413.209	7.87	C15 H34 N4 O7 S	414.216				negative
3221|338.1221|6.6		5|no MS/MS	338.122	6.6	C13 H28 N O3 P3	339.129				negative
3222|644.0387|2.7		5|no MS/MS	644.039	2.7	C17 H31 N Na2 O14 P2 S2	645.046				negative
3225|211.0013|0.59		5|no MS/MS	211.001	0.59	C4 H11 K N2 Na O2 P	212.009				negative
3233|506.4579|9.89		5|no MS/MS	506.458	9.89	C32 H61 N O3	507.465				negative
3234|452.8045|0.48		5|no MS/MS	452.805	0.48	C2 H6 Cl K2 N2 O4 P S4	393.791				negative
3235|452.8046|0.48		5|no MS/MS	452.805	0.48	C7 H Cl K2 N8 O S4	453.812				negative
3238|701.1911|0.56		5|no MS/MS	701.191	0.56	C24 H43 K N10 O4 S4	702.198				negative
3241|527.2973|7.57		5|no MS/MS	527.297	7.57	C28 H47 K N2 Na2 O2	528.305				negative
3243|631.0571|1.75		5|no MS/MS	631.057	1.75	C18 H23 N6 Na O14 P2	632.064				negative
3249|711.6255|11.67		5|no MS/MS	711.625	11.67	C42 H84 N2 O6	712.633				negative
325|240.0514|1.27		5|no MS/MS	240.051	1.27	C10 H11 N O6	241.059				negative
3250|762.4872|0.43		5|no MS/MS	762.487	0.43		763.495				negative
3251|879.9689|1.18		5|no MS/MS	879.969	1.18	C41 H21 K N Na2 O11 P3	880.976				negative
3252|494.0471|0.58		5|no MS/MS	494.047	0.58	C17 H26 N Na2 O5 P3 S	495.054				negative
3253|365.0708|4.81		5|no MS/MS	365.071	4.81	C13 H15 Cl N8 O S	366.078				negative
3256|209.1547|7.11		5|no MS/MS	209.155	7.11	C13 H22 O2	210.162				negative
3257|174.9779|1.04		5|no MS/MS	174.978	1.04	C4 H6 Cl Na O4	175.985				negative
3259|520.3409|7.82		5|no MS/MS	520.341	7.82	C25 H51 N3 O6 S	521.348				negative
3260|520.3409|7.82		5|no MS/MS	520.341	7.82	C29 H51 N Na2 O5	539.359				negative
3261|369.0217|0.93		5|no MS/MS	369.022	0.93	C7 H14 N6 Na2 O5 P2	370.029				negative
3262|613.5161|10.7		5|no MS/MS	613.516	10.7	C28 H68 N10 Na O P	614.523				negative
3269|784.4337|6.89		5|no MS/MS	784.434	6.89	C36 H60 N9 Na O9	785.441				negative
327|450.2624|7.13		5|no MS/MS	450.262	7.13	C21 H42 N O7 P	451.27				negative
3270|546.2836|7.16		5|no MS/MS	546.284	7.16	C19 H48 N7 O5 P3	547.291				negative
3273|646.1348|1.28		5|no MS/MS	646.135	1.28	C17 H35 N7 Na O12 P S2	647.142				negative
3275|610.2675|7.42		5|no MS/MS	610.268	7.42	C33 H39 K N7 Na O	611.275				negative
3285|298.0164|2.11		5|no MS/MS	298.016	2.11	C9 H14 Cl N O6 S	299.024				negative
3286|500.6354|0.76		5|no MS/MS	500.635	0.76	C2 H2 Cl4 K2 N2 Na O P S5	501.643				negative
3288|794.3384|7.48		5|no MS/MS	794.338	7.48	C28 H60 N7 O13 P3	795.346				negative
3289|794.3386|7.48		5|no MS/MS	794.339	7.48	C24 H49 N9 O17	735.325				negative
329|701.5315|10.38		5|no MS/MS	701.532	10.38		702.539				negative
3290|646.588|0.44		5|no MS/MS	646.588	0.44		647.595				negative
3291|365.1394|6.65		5|no MS/MS	365.139	6.65	C22 H22 O5	366.147				negative
3300|507.0657|2.6		5|no MS/MS	507.066	2.6	C12 H20 N8 Na2 P2 S2	448.052				negative
3301|507.0658|2.59		5|no MS/MS	507.066	2.59	C14 H24 N8 Na2 O2 P2 S2	508.073				negative
3302|684.5879|11.47		5|no MS/MS	684.588	11.47		685.595				negative
3305|831.2161|4.29		5|no MS/MS	831.216	4.29	C40 H38 N6 Na O11 P	832.223				negative
3306|411.2136|3.44		5|no MS/MS	411.214	3.44	C15 H35 N4 Na2 O4 P	412.221				negative
331|562.036|1.68		5|no MS/MS	562.036	1.68	C15 H20 N5 Na O13 P2	563.043				negative
3310|491.3339|8.1		5|no MS/MS	491.334	8.1		492.341				negative
3314|644.3157|7.86		5|no MS/MS	644.316	7.86	C28 H50 N5 Na2 O7 P	645.323				negative
3321|486.6893|0.43		5|no MS/MS	486.689	0.43	C3 H3 Cl2 Na2 O5 P3 S5	487.697				negative
3324|238.0333|1.18		5|no MS/MS	238.033	1.18	C8 H10 N Na O6	239.041				negative
3325|745.9606|2.12		5|no MS/MS	745.961	2.12	C16 H20 N7 Na O18 P2 S2	746.968				negative
3335|462.0031|1.17		5|no MS/MS	462.003	1.17	C5 H15 K N7 O6 P S2	402.989				negative
3336|462.0031|1.17		5|no MS/MS	462.003	1.17	C11 H19 K N3 Na O9 S2	463.01				negative
3342|769.157|4.57		5|no MS/MS	769.157	4.57	C27 H41 N4 Na2 O13 P S2	770.164				negative
3344|552.536|10.79		5|no MS/MS	552.536	10.79	C35 H71 N O3	553.543				negative
3353|614.0095|1.69		5|no MS/MS	614.01	1.69		615.017				negative
3358|249.186|8.27		5|no MS/MS	249.186	8.27	C16 H26 O2	250.193				negative
336|289.1016|4.13		5|no MS/MS	289.102	4.13	C15 H18 N2 O2 S	290.109				negative
3360|633.6937|0.45		5|no MS/MS	633.694	0.45	C2 H3 Cl3 K2 N7 Na O11 S4	634.701				negative
3361|635.6909|0.45		5|no MS/MS	635.691	0.45	C11 H6 Cl2 K2 N3 Na O4 P2 S5	636.698				negative
3362|231.0064|3.35		5|no MS/MS	231.006	3.35	C8 H9 O6 P	232.014				negative
3365|411.0972|4.57		5|no MS/MS	411.097	4.57	C14 H19 K N4 Na O P	352.083				negative
3369|269.1395|6.09		5|no MS/MS	269.139	6.09	C14 H22 O5	270.147				negative
3388|386.7626|0.43		5|no MS/MS	386.763	0.43	C6 H6 Br Cl3 K Na S2	387.77				negative
3393|467.8864|0.52		5|no MS/MS	467.886	0.52	C5 H14 Cl2 N3 Na2 O7 P3 S	468.894				negative
3394|467.8865|0.52		5|no MS/MS	467.887	0.52	C8 H16 Cl K2 N3 Na2 O5 P2 S	486.904				negative
3395|680.5023|0.43		5|no MS/MS	680.502	0.43		681.51				negative
3396|180.8595|0.86		5|no MS/MS	180.859	0.86		181.867				negative
3401|519.0716|0.74		5|no MS/MS	519.072	0.74	C6 H22 N10 O14 P2	520.079				negative
3403|521.2885|7.62		5|no MS/MS	521.288	7.62	C26 H34 N6 O2	462.275				negative
3404|521.2885|7.62		5|no MS/MS	521.288	7.62	C22 H40 N10 Na2 S	522.296				negative
3405|522.393|8.55		5|no MS/MS	522.393	8.55	C27 H58 N O6 P	523.4				negative
3406|470.1061|4.07		5|no MS/MS	470.106	4.07	C19 H25 N3 O7 S2	471.113				negative
3407|624.1333|5.4		5|no MS/MS	624.133	5.4	C34 H20 N9 Na O S	625.141				negative
3409|569.3653|7.64		5|no MS/MS	569.365	7.64	C21 H52 N10 Na2 O3 S	570.373				negative
3413|580.9291|0.73		5|no MS/MS	580.929	0.73	C5 H9 N8 Na O12 P2 S2	521.915				negative
3414|607.1738|1.21		5|no MS/MS	607.174	1.21	C18 H31 N10 Na2 O9 P	608.181				negative
3416|299.0263|5.45		5|no MS/MS	299.026	5.45	C9 H19 K Na O3 P S	300.034				negative
3418|212.8869|0.42		5|no MS/MS	212.887	0.42	C H Cl2 K N2 O4	213.894				negative
342|110.0247|1.18		5|no MS/MS	110.025	1.18	C5 H7 N O3	129.043				negative
3421|743.4867|10.36		5|no MS/MS	743.487	10.36	C37 H72 Cl N6 Na2 O2 P	744.494				negative
3425|367.9272|0.47		5|no MS/MS	367.927	0.47	C7 H7 Cl N5 O5 P3	368.934				negative
3431|804.2544|1.23		5|no MS/MS	804.254	1.23	C24 H49 K N9 O17 P	805.262				negative
3432|804.2542|1.23		5|no MS/MS	804.254	1.23	C33 H54 N3 Na2 O12 P3	823.272				negative
3433|244.1378|5.98		5|no MS/MS	244.138	5.98	C12 H23 N O2 S	245.145				negative
344|582.3775|7.87		5|no MS/MS	582.378	7.87	C29 H54 N5 O5 P	583.385				negative
3444|304.0786|0.87		5|no MS/MS	304.079	0.87	C9 H17 K N5 Na O3	305.086				negative
3446|607.911|1.41		5|no MS/MS	607.911	1.41	C5 H12 N9 Na2 O15 P3 S	608.918				negative
3447|428.2151|3.26		5|no MS/MS	428.215	3.26	C18 H31 N5 O7	429.222				negative
3449|218.1034|3.96		5|no MS/MS	218.103	3.96	C9 H17 N O5	219.111				negative
3450|437.0765|4.13		5|no MS/MS	437.077	4.13	C16 H15 N8 Na O4 S	438.084				negative
3453|346.775|0.43		5|no MS/MS	346.775	0.43	C3 H2 Cl K Na2 O2 P2 S3	347.782				negative
3459|536.7867|0.48		5|no MS/MS	536.787	0.48	C4 H3 K2 N10 O5 P3 S3	537.794				negative
346|799.0088|9.73		5|no MS/MS	799.009	9.73		800.016				negative
3463|226.8163|0.43		5|no MS/MS	226.816	0.43		227.824				negative
3464|224.8192|0.43		5|no MS/MS	224.819	0.43	C H Br Cl2 O2 S	225.827				negative
3465|228.1606|6.3		5|no MS/MS	228.161	6.3	C12 H23 N O3	229.168				negative
3467|449.3272|8.47		5|no MS/MS	449.327	8.47	C27 H48 O6	468.345				negative
3468|449.3272|8.47		5|no MS/MS	449.327	8.47	C27 H46 O5	450.334				negative
3472|634.6677|0.44		5|no MS/MS	634.668	0.44	C5 H5 Br K2 N4 Na O9 P S5	635.675				negative
3478|604.3622|7.48		5|no MS/MS	604.362	7.48	C32 H56 K N O7	605.369				negative
348|686.0148|0.58		5|no MS/MS	686.015	0.58	C17 H26 Cl N3 Na2 O17 P2	687.022				negative
3488|532.6975|0.42		5|no MS/MS	532.697	0.42	C8 H4 K2 Na O5 P3 S5	533.705				negative
3489|263.0925|3.37		5|no MS/MS	263.092	3.37	C14 H16 O5	264.1				negative
349|524.2994|7.57		5|no MS/MS	524.299	7.57	C26 H46 N3 Na2 O3 P	525.307				negative
3493|277.2173|8.64		5|no MS/MS	277.217	8.64	C18 H30 O2	278.225				negative
3495|779.5422|10.39		5|no MS/MS	779.542	10.39		780.551				negative
3496|547.957|3.18		5|no MS/MS	547.957	3.18	C9 H21 N5 O10 P2 S4	548.964				negative
350|809.67|11.03		5|no MS/MS	809.67	11.03		810.677				negative
3500|593.0631|1.08		5|no MS/MS	593.063	1.08	C21 H25 N8 O3 P3 S2	594.07				negative
3504|526.3152|6.94		5|no MS/MS	526.315	6.94	C26 H45 N3 O8	527.322				negative
3506|681.5787|11.15		5|no MS/MS	681.579	11.15		682.586				negative
3508|569.2716|7.04		5|no MS/MS	569.272	7.04	C17 H44 N10 Na O6 P S	570.279				negative
3510|636.5936|11.19		5|no MS/MS	636.594	11.19	C40 H79 N O4	637.601				negative
3514|711.154|4.13		5|no MS/MS	711.154	4.13	C32 H43 O8 P3 S2	712.161				negative
3515|276.0621|3.44		5|no MS/MS	276.062	3.44	C15 H16 Cl N S	277.069				negative
3516|427.0105|0.72		5|no MS/MS	427.01	0.72	C9 H16 N6 Na2 O5 P2 S	428.018				negative
3517|628.0502|0.98		5|no MS/MS	628.05	0.98	C12 H24 N9 O15 P S2	629.057				negative
3520|174.9311|0.44		5|no MS/MS	174.931	0.44	C3 H7 Cl2 P S	175.938				negative
3522|520.3857|8.95		5|no MS/MS	520.386	8.95	C20 H48 N9 O P	461.372				negative
3535|600.3307|7.18		5|no MS/MS	600.331	7.18	C30 H52 N O9 P	601.338				negative
3539|651.1378|1.23		5|no MS/MS	651.138	1.23	C21 H37 N8 Na2 O3 P3 S2	652.144				negative
3542|332.7982|0.43		5|no MS/MS	332.798	0.43	C6 H3 K2 Na P2 S3	333.805				negative
3543|432.7237|0.42		5|no MS/MS	432.724	0.42	C4 H Cl2 K2 O7 P3 S	433.731				negative
3548|558.4659|10.36		5|no MS/MS	558.466	10.36	C29 H62 Cl N7 O	559.473				negative
3549|433.3171|8.42		5|no MS/MS	433.317	8.42	C18 H43 N8 O2 P	434.324				negative
3550|675.4718|7.53		5|no MS/MS	675.472	7.53	C32 H71 N4 Na O5 P2	676.479				negative
3552|946.5724|13.09		5|no MS/MS	946.572	13.09		947.58				negative
3558|577.7322|0.45		5|no MS/MS	577.732	0.45	C5 H2 Cl K N Na2 O16 P S3	578.739				negative
356|791.5423|10.4		5|no MS/MS	791.542	10.4		792.55				negative
3561|287.0449|3.38		5|no MS/MS	287.045	3.38	C10 H13 N2 O6 P	288.052				negative
3562|306.0765|3.44		5|no MS/MS	306.077	3.44	C11 H19 N Na2 O4 S	307.084				negative
3566|799.0513|0.75		5|no MS/MS	799.051	0.75	C34 H23 N6 O12 P3	800.059				negative
3570|693.4707|10.36		5|no MS/MS	693.471	10.36	C37 H72 Cl N4 Na S2	694.478				negative
3575|628.0699|3.24		5|no MS/MS	628.07	3.24	C18 H25 N5 O16 P2	629.077				negative
3577|873.0012|0.72		5|no MS/MS	873.001	0.72		874.008				negative
3581|403.8564|0.45		5|no MS/MS	403.856	0.45	C4 H7 K2 N3 Na O7 P S2	404.864				negative
359|673.5289|9.34		5|no MS/MS	673.529	9.34	C38 H77 Na2 O4 P	674.536				negative
3591|674.3494|11.04		5|no MS/MS	674.349	11.04	C29 H57 N7 Na2 O2 P2 S	675.357				negative
3594|563.9212|0.67		5|no MS/MS	563.921	0.67	C11 H15 Cl2 N Na2 O16 S	564.929				negative
3598|423.5093|1.22		5|no MS/MS	423.509	1.22		424.517				negative
3599|664.5585|0.44		5|no MS/MS	664.558	0.44		665.566				negative
3600|666.5551|0.44		5|no MS/MS	666.555	0.44	C4 H Cl3 K2 Na O10 P3 S5	667.562				negative
3601|662.5624|0.43		5|no MS/MS	662.562	0.43		663.57				negative
3604|650.6092|11.23		5|no MS/MS	650.609	11.23	C41 H81 N O4	651.616				negative
3606|354.0612|1.13		5|no MS/MS	354.061	1.13	C10 H17 N3 O9 S	355.068				negative
3608|535.1542|2.6		5|no MS/MS	535.154	2.6	C22 H31 N6 O4 P3	536.161				negative
3612|771.0827|0.7		5|no MS/MS	771.083	0.7	C25 H27 N8 Na2 O14 P S	772.09				negative
3613|289.1194|5.77		5|no MS/MS	289.119	5.77	C15 H18 N2 O4	290.127				negative
3617|357.1495|7.67		5|no MS/MS	357.149	7.67	C18 H28 K N2 O P	358.157				negative
3630|759.9467|0.58		5|no MS/MS	759.947	0.58	C15 H21 Cl2 K N9 Na O15 P2	760.954				negative
3631|552.2732|7.56		5|no MS/MS	552.273	7.56	C28 H44 N O8 P	553.28				negative
3632|372.1605|8.64		5|no MS/MS	372.161	8.64	C24 H23 N O3	373.168				negative
3633|236.0929|4.69		5|no MS/MS	236.093	4.69	C12 H15 N O4	237.1				negative
3635|554.1233|0.72		5|no MS/MS	554.123	0.72	C19 H33 N3 Na2 O7 P2 S	555.131				negative
3637|776.4634|0.43		5|no MS/MS	776.463	0.43	C34 H68 N9 O7 P S	777.471				negative
3640|729.1719|4.81		5|no MS/MS	729.172	4.81	C19 H44 Cl4 N10 Na P S2	670.158				negative
3641|729.1718|4.81		5|no MS/MS	729.172	4.81	C31 H40 O16 P2	730.179				negative
3648|281.1119|3.66		5|no MS/MS	281.112	3.66	C8 H21 N4 Na2 O2 P	282.119				negative
3651|471.9281|0.51		5|no MS/MS	471.928	0.51	C6 H9 N3 O18 P2	472.935				negative
3653|430.7269|0.43		5|no MS/MS	430.727	0.43	C5 H3 Cl4 K O4 P2 S2	431.734				negative
3659|703.5514|11.13		5|no MS/MS	703.551	11.13	C35 H73 N10 Na O S	704.559				negative
3663|694.9597|0.83		5|no MS/MS	694.96	0.83	C19 H11 N10 O14 P3	695.967				negative
3664|594.2726|7.56		5|no MS/MS	594.273	7.56	C22 H45 K N5 Na O2 P2	535.259				negative
3666|641.1092|1.13		5|no MS/MS	641.109	1.13	C18 H35 N10 Na2 O P3 S3	642.117				negative
3667|754.3401|10.56		5|no MS/MS	754.34	10.56	C28 H61 N3 Na2 O13 P2	755.347				negative
3672|646.3181|10.87		5|no MS/MS	646.318	10.87	C27 H53 N7 Na2 O2 P2 S	647.325				negative
3674|363.0979|0.71		5|no MS/MS	363.098	0.71	C8 H19 N10 Na2 P S	364.105				negative
3679|385.3111|9.66		5|no MS/MS	385.311	9.66	C26 H42 O2	386.318				negative
3680|626.5195|10.59		5|no MS/MS	626.519	10.59	C30 H70 K N9 O2	627.527				negative
3681|560.0178|0.67		5|no MS/MS	560.018	0.67	C13 H19 N5 Na2 O13 P2	561.025				negative
3687|267.0908|5.04		5|no MS/MS	267.091	5.04	C10 H20 O6 S	268.098				negative
3689|362.9764|0.96		5|no MS/MS	362.976	0.96	C9 H11 Cl N2 Na O8 P	363.984				negative
369|816.5757|10.57		5|no MS/MS	816.576	10.57	C47 H83 N3 O4 S2	817.583				negative
3691|267.997|0.97		5|no MS/MS	267.997	0.97	C5 H5 Cl N7 Na O3	269.004				negative
3692|611.145|0.69		5|no MS/MS	611.145	0.69	C13 H32 N10 Na2 O11 P2	612.152				negative
3693|461.815|0.45		5|no MS/MS	461.815	0.45	C6 H8 K2 N5 Na2 P3 S3	462.822				negative
3695|197.808|0.94		5|no MS/MS	197.808	0.94		198.815				negative
3699|274.1118|4.53		5|no MS/MS	274.112	4.53	C12 H21 N O4 S	275.119				negative
3701|827.1805|3.41		5|no MS/MS	827.181	3.41	C34 H48 Na O14 P3 S	828.188				negative
3704|444.9955|0.96		5|no MS/MS	444.995	0.96	C8 H17 N8 O4 P3 S2	446.003				negative
3706|378.9635|1		5|no MS/MS	378.964	1	C6 H15 Na O11 P2 S	379.971				negative
3709|160.0251|0.61		5|no MS/MS	160.025	0.61	C5 H7 N O5	161.032				negative
3711|558.3146|7.62		5|no MS/MS	558.315	7.62	C24 H47 K N7 Na O4	559.322				negative
3712|332.9135|0.55		5|no MS/MS	332.913	0.55	C6 H7 Cl K N4 Na2 O P S	333.921				negative
3714|551.4793|10.19		5|no MS/MS	551.479	10.19	C36 H65 Na O2	552.487				negative
3715|957.5948|7.56		5|no MS/MS	957.595	7.56	C56 H84 N2 Na2 O8	958.602				negative
3718|494.3252|8.08		5|no MS/MS	494.325	8.08	C24 H50 N O7 P	495.333				negative
3722|654.5677|10.84		5|no MS/MS	654.568	10.84	C39 H77 N O6	655.575				negative
3724|649.0549|0.37		5|no MS/MS	649.055	0.37	C37 H17 Cl N2 Na2 O5	650.062				negative
3729|452.2783|6.94		5|no MS/MS	452.278	6.94	C20 H43 N3 O6 S	453.286				negative
3732|226.0357|1.21		5|no MS/MS	226.036	1.21	C9 H9 N O6	227.043				negative
3733|226.0357|1.21		5|no MS/MS	226.036	1.21	C9 H11 N O7	245.054				negative
3735|522.6006|0.43		5|no MS/MS	522.601	0.43		523.607				negative
3738|707.1826|5.86		5|no MS/MS	707.183	5.86	C32 H37 N4 Na O9 S2	708.19				negative
3741|324.1064|7.13		5|no MS/MS	324.106	7.13	C13 H20 N Na O7	325.114				negative
3742|522.0433|3.33		5|no MS/MS	522.043	3.33	C20 H15 N5 Na O9 P	523.051				negative
3745|405.0803|4.81		5|no MS/MS	405.08	4.81	C10 H20 Na2 O8 S	346.066				negative
3756|253.9813|0.77		5|no MS/MS	253.981	0.77	C6 H8 Cl N Na2 O5	254.989				negative
3757|405.0801|4.78		5|no MS/MS	405.08	4.78	C14 H21 N6 Na O P2 S	406.088				negative
3758|345.8977|0.45		5|no MS/MS	345.898	0.45	C4 H11 K N Na2 O4 P3 S	346.905				negative
3764|640.3361|7.94		5|no MS/MS	640.336	7.94	C31 H62 Cl K N Na O2 S2	641.343				negative
3767|660.4247|8.54		5|no MS/MS	660.425	8.54	C25 H61 N9 O12	679.442				negative
3769|713.1997|4.81		5|no MS/MS	713.2	4.81	C31 H46 N2 Na2 O6 P2 S2	714.207				negative
3771|614.1796|2.12		5|no MS/MS	614.18	2.12	C29 H41 N Na O4 P3 S	615.187				negative
3775|295.1551|6.96		5|no MS/MS	295.155	6.96	C13 H26 N2 Na O2 P	296.162				negative
3779|464.0931|4.2		5|no MS/MS	464.093	4.2	C18 H24 N3 Na O6 S2	465.1				negative
3785|441.3738|10.27		5|no MS/MS	441.374	10.27	C30 H50 O2	442.381				negative
3786|542.6327|0.54		5|no MS/MS	542.633	0.54	C8 H2 Cl4 K2 Na O P3 S3	543.64				negative
3787|615.5316|10.78		5|no MS/MS	615.532	10.78	C35 H72 N2 O6	616.539				negative
3789|558.3244|7.48		5|no MS/MS	558.324	7.48	C19 H48 N9 Na2 O5 P	559.332				negative
3796|338.0662|1.23		5|no MS/MS	338.066	1.23	C11 H16 K N7 Na P	339.074				negative
3806|723.4022|7.86		5|no MS/MS	723.402	7.86	C31 H64 O18	724.41				negative
3808|766.0867|1.68		5|no MS/MS	766.087	1.68	C24 H32 N7 O14 P3 S	767.094				negative
3809|949.5972|13.1		5|no MS/MS	949.597	13.1		950.604				negative
3810|638.2767|7.62		5|no MS/MS	638.277	7.62	C34 H45 K N5 Na2 P	639.284				negative
3813|608.3183|7.03		5|no MS/MS	608.318	7.03	C31 H49 N5 Na O2 P S	609.326				negative
3819|507.3692|10.06		5|no MS/MS	507.369	10.06	C30 H52 O6	508.376				negative
382|471.9709|13.22		5|no MS/MS	471.971	13.22		472.978				negative
3820|310.7984|0.42		5|no MS/MS	310.798	0.42	C5 H K2 Na2 P S3	311.806				negative
3825|608.3933|7.97		5|no MS/MS	608.393	7.97	C30 H60 N O9 P	609.401				negative
3826|865.0044|1.18		5|no MS/MS	865.004	1.18	C31 H18 N8 Na2 O16 P2	866.012				negative
3828|268.8009|0.88		5|no MS/MS	268.801	0.88	C H Cl K Na O2 S4	269.808				negative
3830|479.4834|11.64		5|no MS/MS	479.483	11.64	C32 H64 O2	480.491				negative
3837|682.2676|7.37		5|no MS/MS	682.268	7.37	C33 H45 N5 Na2 O4 P2	683.275				negative
384|524.2781|7.31		5|no MS/MS	524.278	7.31	C25 H47 N Na O8 P	543.296				negative
3841|286.955|0.65		5|no MS/MS	286.955	0.65	C7 H7 K Na2 O7	287.962				negative
3848|424.247|6.89		5|no MS/MS	424.247	6.89	C17 H36 N7 Na O2 S	425.254				negative
385|524.2782|7.31		5|no MS/MS	524.278	7.31	C25 H45 N Na O7 P	525.285				negative
3850|304.0608|1.23		5|no MS/MS	304.061	1.23	C8 H18 N3 Na O4 P2	305.068				negative
3851|148.0767|4.29		5|no MS/MS	148.077	4.29	C9 H11 N O	149.084				negative
3856|603.8913|0.91		5|no MS/MS	603.891	0.91		604.899				negative
3857|753.008|1.04		5|no MS/MS	753.008	1.04	C24 H22 K N4 Na2 O17 P	754.015				negative
3861|735.4021|7.64		5|no MS/MS	735.402	7.64	C32 H64 O18	736.409				negative
3869|588.6591|0.53		5|no MS/MS	588.659	0.53	C2 H2 Cl2 K2 N6 Na2 O4 P2 S5	589.666				negative
3874|297.1707|6.2		5|no MS/MS	297.171	6.2	C17 H22 N4 O	298.178				negative
3878|300.0159|1.05		5|no MS/MS	300.016	1.05	C6 H14 N3 Na2 O4 P S	301.023				negative
3879|588.1097|3.55		5|no MS/MS	588.11	3.55	C19 H24 N7 O13 P	589.117				negative
3884|675.666|11.62		5|no MS/MS	675.666	11.62		676.673				negative
3893|231.0623|0.78		5|no MS/MS	231.062	0.78	C8 H12 N2 O6	232.07				negative
3894|532.2658|7.06		5|no MS/MS	532.266	7.06	C25 H40 N3 Na O8	533.273				negative
39|307.1121|4.57		5|no MS/MS	307.112	4.57	C15 H20 N2 O3 S	308.119				negative
3900|402.6892|0.43		5|no MS/MS	402.689	0.43	C2 H2 Br K2 Na2 O P S4	403.696				negative
3902|176.981|0.43		5|no MS/MS	176.981	0.43	C4 H5 Cl N2 Na2 O	177.988				negative
3905|690.0986|1.21		5|no MS/MS	690.099	1.21	C22 H30 N7 Na2 O10 P3	691.106				negative
3908|541.821|0.45		5|no MS/MS	541.821	0.45	C9 H8 Cl K2 N3 O11 S3	542.828				negative
3911|566.1944|4.57		5|no MS/MS	566.194	4.57	C29 H41 N Na O P3 S	567.202				negative
3913|707.0774|1.26		5|no MS/MS	707.077	1.26	C20 H22 N8 Na2 O18	708.085				negative
3916|531.2731|7.05		5|no MS/MS	531.273	7.05		532.28				negative
3918|610.641|0.53		5|no MS/MS	610.641	0.53	C3 H3 Cl2 K2 N2 O11 P3 S4	611.648				negative
3920|563.2715|7.56		5|no MS/MS	563.271	7.56	C25 H41 N4 Na O9	564.279				negative
3926|285.0656|5.06		5|no MS/MS	285.066	5.06	C11 H15 N2 O5 P	286.073				negative
3928|768.0048|3.34		5|no MS/MS	768.005	3.34	C27 H23 N3 Na2 O15 P2 S	769.012				negative
3930|372.1564|4.73		5|no MS/MS	372.156	4.73	C19 H23 N3 O5	373.164				negative
3935|249.0629|3.52		5|no MS/MS	249.063	3.52	C10 H10 N4 O4	250.07				negative
3936|349.0442|1.65		5|no MS/MS	349.044	1.65	C9 H17 Cl N4 Na O5 P	350.051				negative
394|685.2007|6.08		5|no MS/MS	685.201	6.08	C25 H46 N4 Na2 O7 P2 S2	686.208				negative
3940|712.1023|1.68		5|no MS/MS	712.102	1.68	C13 H34 N9 Na2 O16 P S2	713.11				negative
3942|312.8339|0.5		5|no MS/MS	312.834	0.5		313.841				negative
3943|214.1448|5.26		5|no MS/MS	214.145	5.26	C11 H21 N O3	215.152				negative
3944|354.0612|0.75		5|no MS/MS	354.061	0.75	C6 H18 N9 Na2 P3	355.068				negative
3945|358.0182|1.18		5|no MS/MS	358.018	1.18	C7 H13 K N7 Na2 O3 P	359.025				negative
3947|333.0914|4.85		5|no MS/MS	333.091	4.85	C16 H18 N2 O4 S	334.099				negative
3953|857.6469|10.79		5|no MS/MS	857.647	10.79	C44 H92 N8 O2 P2 S	858.654				negative
3955|487.5732|3.72		5|no MS/MS	487.573	3.72		488.58				negative
3956|338.0216|0.8		5|no MS/MS	338.022	0.8	C6 H16 N5 Na O4 P2 S	339.029				negative
3960|816.5388|9.29		5|no MS/MS	816.539	9.29		817.547				negative
3963|708.3492|7.42		5|no MS/MS	708.349	7.42	C34 H57 N Na O11 P	709.356				negative
397|242.0799|0.47		5|no MS/MS	242.08	0.47	C5 H14 N O4 P	183.066				negative
3971|483.1694|5.36		5|no MS/MS	483.169	5.36	C23 H32 O9 S	484.177				negative
3972|658.2675|7.28		5|no MS/MS	658.268	7.28	C25 H41 N9 Na O P3	599.254				negative
3973|658.2675|7.28		5|no MS/MS	658.268	7.28	C37 H44 N Na2 O5 P	659.275				negative
3974|392.0898|4.81		5|no MS/MS	392.09	4.81	C15 H20 N3 Na O6 S	393.097				negative
3977|525.2106|5.15		5|no MS/MS	525.211	5.15	C22 H39 O12 P	526.218				negative
398|242.0799|0.47		5|no MS/MS	242.08	0.47	C7 H18 N O6 P	243.087				negative
3980|488.6685|0.43		5|no MS/MS	488.668	0.43	C4 H K2 Na2 O4 P3 S5	489.676				negative
3981|362.1026|1.21		5|no MS/MS	362.103	1.21	C15 H19 N5 Na2 O S	363.11				negative
3987|176.0096|0.45		5|no MS/MS	176.01	0.45	C4 H9 Cl N Na O3	177.017				negative
3988|279.0809|4.22		5|no MS/MS	279.081	4.22	C13 H16 N2 O3 S	280.088				negative
3989|283.2431|8.83		5|no MS/MS	283.243	8.83	C21 H32	284.25				negative
3992|873.6781|12.87		5|no MS/MS	873.678	12.87		874.685				negative
3993|658.4088|8.08		5|no MS/MS	658.409	8.08	C34 H60 K N7 Na P	659.416				negative
3994|255.1139|4.85		5|no MS/MS	255.114	4.85	C15 H16 N2 O2	256.121				negative
3995|628.362|7.46		5|no MS/MS	628.362	7.46	C30 H57 N Na O9 P	629.369				negative
3996|660.497|10.38		5|no MS/MS	660.497	10.38	C42 H64 N5 Na	661.504				negative
3998|607.0593|4.57		5|no MS/MS	607.059	4.57	C20 H31 K N6 Na O2 P S4	608.067				negative
40|558.8999|3.91		5|no MS/MS	558.9	3.91	C17 H3 N6 O11 P3	559.907				negative
4003|326.1407|5.98		5|no MS/MS	326.141	5.98	C14 H26 N Na O4 S	327.148				negative
4005|711.09|1.68		5|no MS/MS	711.09	1.68		712.098				negative
4008|250.8428|0.42		5|no MS/MS	250.843	0.42	C2 H5 Cl K2 O P2 S	251.85				negative
4009|729.0594|1.18		5|no MS/MS	729.059	1.18	C20 H30 N4 Na O18 P3	730.067				negative
4011|565.2872|7.86		5|no MS/MS	565.287	7.86	C24 H45 K N6 Na2 O4	566.294				negative
4013|404.1503|7.95		5|no MS/MS	404.15	7.95	C18 H25 N5 Na2 O S	405.158				negative
4014|450.0408|0.96		5|no MS/MS	450.041	0.96	C12 H16 N5 Na2 O9 P	451.048				negative
4017|488.0404|3.69		5|no MS/MS	488.04	3.69	C5 H19 N9 Na2 O11 P2	489.048				negative
4028|154.0635|7.13		5|no MS/MS	154.064	7.13	C9 H10 N Na	155.071				negative
4033|776.0947|1.69		5|no MS/MS	776.095	1.69	C26 H38 N O18 P3 S	777.102				negative
4036|158.0458|1.23		5|no MS/MS	158.046	1.23	C6 H9 N O4	159.053				negative
4038|379.1432|4.88		5|no MS/MS	379.143	4.88	C13 H30 N2 Na O5 P S	380.15				negative
4043|392.9792|1.18		5|no MS/MS	392.979	1.18	C7 H18 Cl K N2 O8 P2	393.986				negative
4050|643.289|6.94		5|no MS/MS	643.289	6.94	C28 H42 N10 Na2 O3 S	644.296				negative
4054|576.262|7.56		5|no MS/MS	576.262	7.56	C29 H50 N Na O P2 S2	577.269				negative
4059|174.023|1.18		5|no MS/MS	174.023	1.18	C6 H11 N O4 S	193.041				negative
4060|652.383|7.82		5|no MS/MS	652.383	7.82	C29 H61 N Na O11 P	653.39				negative
4066|547.0701|0.76		5|no MS/MS	547.07	0.76	C13 H26 K N4 O15 P	548.077				negative
4067|609.2559|7.34		5|no MS/MS	609.256	7.34	C17 H44 N10 Na2 O7 S2	610.263				negative
4069|353.2309|7.43		5|no MS/MS	353.231	7.43	C18 H35 Na O5	354.238				negative
4070|802.5386|10.36		5|no MS/MS	802.539	10.36	C38 H82 N3 O10 P S	803.546				negative
4071|593.0192|1.14		5|no MS/MS	593.019	1.14	C16 H28 N4 O8 P2 S4	594.026				negative
4072|900.5285|13.22		5|no MS/MS	900.529	13.22	C45 H82 N3 Na2 O8 P S	901.536				negative
4079|668.1168|1.29		5|no MS/MS	668.117	1.29	C20 H24 N9 Na O16	669.124				negative
4080|618.2868|10.67		5|no MS/MS	618.287	10.67	C25 H49 N7 Na2 O2 P2 S	619.294				negative
4082|537.0902|4.57		5|no MS/MS	537.09	4.57	C20 H27 N6 Na2 O P3 S	538.097				negative
4086|637.6878|0.44		5|no MS/MS	637.688	0.44	C5 H3 K2 N Na O17 P3 S3	638.695				negative
4091|357.8775|0.45		5|no MS/MS	357.877	0.45	C5 H4 Cl3 N O11	358.885				negative
4092|359.8746|0.45		5|no MS/MS	359.875	0.45	C10 H2 Cl K N5 P S2	360.882				negative
4094|215.1652|6.05		5|no MS/MS	215.165	6.05	C12 H24 O3	216.173				negative
4095|494.3252|8.02		5|no MS/MS	494.325	8.02	C23 H47 N5 Na O3 P	495.332				negative
4096|610.3126|7.67		5|no MS/MS	610.313	7.67	C30 H48 K N5 Na2 O3	611.32				negative
4105|282.0053|1.28		5|no MS/MS	282.005	1.28	C10 H6 N5 Na O2 S	283.013				negative
4108|281.1758|6.87		5|no MS/MS	281.176	6.87	C9 H26 N6 O2 S	282.183				negative
4110|662.5455|0.43		5|no MS/MS	662.545	0.43	C43 H73 N3 S	663.553				negative
4112|478.9336|13.7		5|no MS/MS	478.934	13.7	C12 H10 K N6 Na2 O4 P3	479.941				negative
4113|636.6646|0.43		5|no MS/MS	636.665	0.43	C4 H4 Cl K2 N2 O14 P3 S4	637.672				negative
4117|545.4535|10.18		5|no MS/MS	545.453	10.18		546.461				negative
4122|802.4109|0.43		5|no MS/MS	802.411	0.43		803.418				negative
4124|473.2181|7.25		5|no MS/MS	473.218	7.25	C26 H37 Na2 O3 P	474.225				negative
4128|194.0435|1.27		5|no MS/MS	194.043	1.27	C7 H10 N Na O4	195.051				negative
4131|365.1394|6.51		5|no MS/MS	365.139	6.51	C22 H22 O5	366.147				negative
4144|778.4589|0.55		5|no MS/MS	778.459	0.55		779.466				negative
4146|433.1405|8.71		5|no MS/MS	433.14	8.71	C26 H27 O2 P S	434.148				negative
415|680.6195|11.39		5|no MS/MS	680.62	11.39		681.627				negative
4159|322.0884|3.44		5|no MS/MS	322.088	3.44	C7 H10 N7 Na O3	263.075				negative
4160|322.0884|3.43		5|no MS/MS	322.088	3.43	C12 H15 N5 Na2 O3	323.096				negative
4161|466.2939|7.58		5|no MS/MS	466.294	7.58	C21 H43 N5 Na O3 P	467.301				negative
4164|630.1502|5.4		5|no MS/MS	630.15	5.4	C28 H33 N7 Na O P3 S	631.158				negative
4166|655.5629|11.09		5|no MS/MS	655.563	11.09	C33 H73 N10 O P	656.57				negative
4167|705.1371|4.13		5|no MS/MS	705.137	4.13	C38 H30 N2 O8 S2	706.144				negative
417|787.5968|9.72		5|no MS/MS	787.597	9.72	C43 H85 N2 O8 P	788.604				negative
4170|847.5505|10.39		5|no MS/MS	847.551	10.39		848.558				negative
4171|458.0121|0.67		5|no MS/MS	458.012	0.67	C7 H19 N7 Na O10 P3	477.03				negative
4172|562.3128|7.78		5|no MS/MS	562.313	7.78	C24 H50 N3 Na O8 S	563.32				negative
4174|277.0441|4.29		5|no MS/MS	277.044	4.29	C7 H13 N4 Na2 O3 P	278.051				negative
4176|628.5441|11.1		5|no MS/MS	628.544	11.1	C38 H76 Cl N O3	629.551				negative
4177|565.1115|4.29		5|no MS/MS	565.111	4.29	C24 H34 Na O6 P3 S	566.119				negative
4189|546.6268|0.43		5|no MS/MS	546.627	0.43		547.634				negative
4191|443.0659|0.98		5|no MS/MS	443.066	0.98		444.073				negative
4195|418.3091|7.72		5|no MS/MS	418.309	7.72	C17 H41 N9 O S	419.316				negative
4196|629.0539|3.4		5|no MS/MS	629.054	3.4	C25 H17 N10 O5 P3	630.061				negative
420|602.3462|7.39		5|no MS/MS	602.346	7.39	C28 H55 N Na O9 P	603.353				negative
4202|173.0568|0.58		5|no MS/MS	173.057	0.58	C4 H6 N2 O2	114.043				negative
4203|723.0429|1.18		5|no MS/MS	723.043	1.18	C31 H15 N10 Na O7 P2	724.05				negative
4208|261.1344|4.87		5|no MS/MS	261.134	4.87	C11 H19 N4 Na O2	262.142				negative
4209|324.0855|1.48		5|no MS/MS	324.086	1.48	C11 H17 Cl N5 Na O3	325.093				negative
4215|465.0424|4.56		5|no MS/MS	465.042	4.56	C22 H17 K2 O P	406.029				negative
4219|658.2651|7.56		5|no MS/MS	658.265	7.56	C23 H46 N3 Na O17	659.272				negative
4220|580.1614|1.04		5|no MS/MS	580.161	1.04	C21 H39 N Na O10 P3	581.169				negative
4221|326.0969|0.55		5|no MS/MS	326.097	0.55	C11 H18 N7 O P S	327.104				negative
4222|498.032|3.33		5|no MS/MS	498.032	3.33	C15 H21 N Na2 O11 P2	499.039				negative
4223|378.8933|0.45		5|no MS/MS	378.893	0.45	C8 H13 Cl K Na O3 P2 S2	379.901				negative
4224|376.8962|0.45		5|no MS/MS	376.896	0.45	C9 H11 Cl4 Na O4 S	377.904				negative
4225|728.0455|1.18		5|no MS/MS	728.045	1.18		729.053				negative
4228|153.092|5.07		5|no MS/MS	153.092	5.07	C9 H14 O2	154.099				negative
4229|737.0643|0.75		5|no MS/MS	737.064	0.75	C23 H30 Cl N4 Na O16 P2	738.072				negative
423|843.5175|9.65		5|no MS/MS	843.518	9.65	C40 H74 N10 Na O4 P S	844.525				negative
4230|249.9922|0.59		5|no MS/MS	249.992	0.59	C5 H8 Cl N5 Na2 S	251				negative
4231|733.052|1.13		5|no MS/MS	733.052	1.13	C17 H42 Br2 N10 Na2 O S4	734.059				negative
4234|802.1102|1.68		5|no MS/MS	802.11	1.68	C25 H32 N7 Na O18 P2	803.117				negative
4238|161.9939|0.44		5|no MS/MS	161.994	0.44	C3 H7 Cl N Na O3	163.001				negative
4239|590.6088|0.43		5|no MS/MS	590.609	0.43		591.616				negative
4248|660.3494|7.36		5|no MS/MS	660.349	7.36	C34 H59 N Na O4 P3	661.357				negative
4249|874.5523|10.36		5|no MS/MS	874.552	10.36		875.56				negative
4250|464.0347|4.57		5|no MS/MS	464.035	4.57	C5 H19 N9 Na O9 P3	465.042				negative
4254|282.0653|0.47		5|no MS/MS	282.065	0.47	C8 H14 N5 Na O3 S	283.073				negative
4255|282.0652|0.47		5|no MS/MS	282.065	0.47		223.051				negative
4257|834.422|0.43		5|no MS/MS	834.422	0.43		835.429				negative
426|710.6665|11.96		5|no MS/MS	710.667	11.96		711.674				negative
4260|684.4245|8.24		5|no MS/MS	684.424	8.24	C38 H64 K N O7	685.432				negative
4261|415.836|0.44		5|no MS/MS	415.836	0.44	C7 H14 Cl4 K N P2 S2	416.843				negative
4262|608.2972|7.47		5|no MS/MS	608.297	7.47	C24 H46 N9 Na O4 P2	609.304				negative
4266|519.1805|7.26		5|no MS/MS	519.181	7.26	C25 H31 Cl N6 Na O P	520.188				negative
4269|698.1638|4.29		5|no MS/MS	698.164	4.29	C30 H34 N3 Na O13 S	699.171				negative
4271|937.2148|1.69		5|no MS/MS	937.215	1.69	C50 H45 N4 O7 P3 S	938.222				negative
4277|532.1767|2.11		5|no MS/MS	532.177	2.11	C25 H33 N3 O6 P2	533.184				negative
4278|779.5728|10.86		5|no MS/MS	779.573	10.86		780.58				negative
4280|586.1783|1.04		5|no MS/MS	586.178	1.04	C25 H33 N O15	587.186				negative
4281|612.305|7.48		5|no MS/MS	612.305	7.48	C30 H53 K N3 Na O2 S2	613.312				negative
429|633.1263|1.24		5|no MS/MS	633.126	1.24	C18 H38 K N4 O12 P3	634.134				negative
4302|384.3119|8.39		5|no MS/MS	384.312	8.39	C20 H39 N O2	325.298				negative
4303|384.3119|8.39		5|no MS/MS	384.312	8.39	C22 H43 N O4	385.319				negative
4304|136.9645|12.91		5|no MS/MS	136.964	12.91	C2 H3 O5 P	137.972				negative
4308|365.1483|2.12		5|no MS/MS	365.148	2.12	C19 H23 N2 Na O4	366.156				negative
4309|805.481|7.76		5|no MS/MS	805.481	7.76	C36 H74 N8 Na2 O3 P2 S	806.488				negative
431|855.5026|9.3		5|no MS/MS	855.503	9.3	C37 H74 N10 Na O7 P S	856.51				negative
4311|422.2676|7.34		5|no MS/MS	422.268	7.34	C20 H42 N O6 P	423.275				negative
4313|482.9613|0.46		5|no MS/MS	482.961	0.46	C11 H15 K N2 O13 P2	483.969				negative
4318|644.03|0.78		5|no MS/MS	644.03	0.78	C36 H13 N3 Na2 O5 S	645.037				negative
4322|411.1338|6.6		5|no MS/MS	411.134	6.6	C16 H28 O10 S	412.141				negative
4324|815.6279|13.04		5|no MS/MS	815.628	13.04		816.635				negative
4326|497.4363|10.79		5|no MS/MS	497.436	10.79	C27 H58 N6 S	498.444				negative
4328|321.1319|7.13		5|no MS/MS	321.132	7.13	C15 H23 Na O6	322.139				negative
4330|461.973|0.96		5|no MS/MS	461.973	0.96	C10 H14 Cl2 N5 Na2 O7 P	462.98				negative
4331|440.0212|1.18		5|no MS/MS	440.021	1.18	C14 H18 N3 Na O6 P2 S	441.028				negative
4334|475.7919|0.45		5|no MS/MS	475.792	0.45	C6 H8 Cl K2 N Na2 O6 S4	476.799				negative
4336|119.947|0.45		5|no MS/MS	119.947	0.45	C H K N Na O2	120.954				negative
434|831.5026|9.39		5|no MS/MS	831.503	9.39	C37 H79 N4 Na2 O9 P S	832.51				negative
4340|577.4975|10.64		5|no MS/MS	577.497	10.64	C28 H68 N8 P2	578.505				negative
4341|385.1766|4.29		5|no MS/MS	385.177	4.29	C21 H26 N2 O5	386.184				negative
4342|554.727|0.48		5|no MS/MS	554.727	0.48	C8 H Cl2 K2 N2 Na2 O9 P3	555.734				negative
4344|773.3588|4.56		5|no MS/MS	773.359	4.56	C37 H59 N6 Na2 O3 P3	774.366				negative
4345|861.8876|0.57		5|no MS/MS	861.888	0.57	C25 H16 N9 Na O11 P2 S5	862.895				negative
4347|762.0853|3.24		5|no MS/MS	762.085	3.24	C33 H30 N5 Na2 O6 P3 S	763.093				negative
4349|417.8332|0.45		5|no MS/MS	417.833	0.45	C H Cl K2 N9 Na O5 S2	418.84				negative
4350|449.4364|11.12		5|no MS/MS	449.436	11.12	C30 H58 O2	450.444				negative
4351|635.5731|11.11		5|no MS/MS	635.573	11.11	C39 H76 N2 O4	636.58				negative
4355|530.3252|7.48		5|no MS/MS	530.325	7.48	C20 H50 N7 O5 P S	531.333				negative
4357|449.9462|0.5		5|no MS/MS	449.946	0.5	C4 H11 K N9 Na O10 P2	468.964				negative
4358|398.0746|3.44		5|no MS/MS	398.075	3.44	C9 H20 N Na O7 P2	339.061				negative
4359|398.0746|3.44		5|no MS/MS	398.075	3.44	C12 H18 N5 Na O7 S	399.082				negative
4360|620.3547|7.64		5|no MS/MS	620.355	7.64	C34 H49 N5 Na2 O3	621.363				negative
4362|327.1139|3.31		5|no MS/MS	327.114	3.31	C5 H19 N10 Na2 O2 P	328.121				negative
4366|678.0968|1.68		5|no MS/MS	678.097	1.68	C34 H27 N Na O9 P S	679.104				negative
4367|267.0908|4.83		5|no MS/MS	267.091	4.83	C5 H17 N8 O P S	268.098				negative
4370|366.7779|0.44		5|no MS/MS	366.778	0.44	C2 H4 Cl2 K N2 Na2 P3 S2	367.785				negative
4371|430.9914|1.23		5|no MS/MS	430.991	1.23		431.999				negative
4373|787.5603|13.08		5|no MS/MS	787.56	13.08		788.568				negative
4375|488.7158|0.42		5|no MS/MS	488.716	0.42	C7 H Cl K2 Na O7 P3 S2	489.723				negative
4376|419.353|9.27		5|no MS/MS	419.353	9.27	C27 H48 O3	420.36				negative
4381|953.1813|1.19		5|no MS/MS	953.181	1.19		954.189				negative
4385|694.4794|0.45		5|no MS/MS	694.479	0.45		695.487				negative
4386|635.1344|1.14		5|no MS/MS	635.134	1.14		636.142				negative
439|701.532|13.15		5|no MS/MS	701.532	13.15		702.539				negative
4394|325.202|6.75		5|no MS/MS	325.202	6.75	C15 H32 N2 Na O2 P	326.209				negative
4395|306.0765|3.19		5|no MS/MS	306.077	3.19	C9 H14 N7 Na O2 S	307.084				negative
4396|272.0887|1.23		5|no MS/MS	272.089	1.23	C6 H16 K N7 O3	273.096				negative
4398|749.1007|0.69		5|no MS/MS	749.101	0.69	C15 H40 K N8 Na2 O13 P3 S	750.108				negative
440|701.5318|12.85		5|no MS/MS	701.532	12.85	C33 H71 N10 O4 P	702.539				negative
4400|707.5943|11.12		5|no MS/MS	707.594	11.12		708.602				negative
4405|407.3893|10.76		5|no MS/MS	407.389	10.76	C27 H52 O2	408.397				negative
4408|734.4678|0.43		5|no MS/MS	734.468	0.43	C36 H66 N9 O3 P S	735.475				negative
4409|622.3039|8.01		5|no MS/MS	622.304	8.01	C23 H43 N5 Na2 O8	563.29				negative
4410|622.3038|8.01		5|no MS/MS	622.304	8.01	C30 H43 N9 Na2 O S	623.311				negative
4414|269.1217|6.33		5|no MS/MS	269.122	6.33	C14 H22 O3 S	270.129				negative
4415|421.1033|0.96		5|no MS/MS	421.103	0.96	C16 H27 N2 O5 P S2	422.111				negative
4417|536.2526|7.56		5|no MS/MS	536.253	7.56	C24 H42 Cl N5 Na O3 P	537.26				negative
4418|615.1458|1.13		5|no MS/MS	615.146	1.13	C13 H30 N8 Na2 O17	616.153				negative
4421|862.9898|1.19		5|no MS/MS	862.99	1.19	C30 H15 N10 Na2 O15 P S	863.997				negative
4422|862.9898|1.21		5|no MS/MS	862.99	1.21		882.007				negative
4427|337.0185|0.72		5|no MS/MS	337.019	0.72	C11 H9 Cl N6 Na2 O2	338.026				negative
4429|915.5843|7.56		5|no MS/MS	915.584	7.56	C47 H81 N8 O8 P	916.592				negative
4430|611.0432|3.31		5|no MS/MS	611.043	3.31	C18 H20 N4 O18 S	612.05				negative
4433|159.0927|3.74		5|no MS/MS	159.093	3.74	C10 H12 N2	160.1				negative
4437|293.1006|5.76		5|no MS/MS	293.101	5.76	C11 H15 Na O4	234.087				negative
4438|293.1006|5.76		5|no MS/MS	293.101	5.76	C13 H19 Na O6	294.108				negative
4447|578.2776|7.86		5|no MS/MS	578.278	7.86	C24 H47 N5 Na2 O4 S2	579.285				negative
4448|245.1118|3.56		5|no MS/MS	245.112	3.56	C14 H18 N2 S	246.119				negative
4451|673.0706|1.13		5|no MS/MS	673.071	1.13		674.078				negative
4454|836.4188|0.43		5|no MS/MS	836.419	0.43	C34 H69 Cl N5 O14 P	837.426				negative
4455|357.0615|6.31		5|no MS/MS	357.062	6.31	C12 H18 N4 Na2 O2 P2	358.069				negative
4463|680.2494|7.33		5|no MS/MS	680.249	7.33	C35 H40 K N5 O7	681.257				negative
4464|682.2675|7.31		5|no MS/MS	682.268	7.31	C26 H43 N Na2 O13	623.254				negative
4467|352.8612|0.48		5|no MS/MS	352.861	0.48	C3 H3 Na2 O11 P3	353.868				negative
4470|218.1034|3.88		5|no MS/MS	218.103	3.88	C9 H17 N O5	219.111				negative
4472|171.0774|0.63		5|no MS/MS	171.077	0.63	C7 H12 N2 O3	172.085				negative
4473|383.0238|1.22		5|no MS/MS	383.024	1.22	C9 H10 Cl N8 Na O6	384.031				negative
4476|843.6201|11.01		5|no MS/MS	843.62	11.01	C41 H92 N8 Na P3 S	844.627				negative
4480|664.2844|7.34		5|no MS/MS	664.284	7.34	C25 H48 N5 Na O12 S	665.292				negative
4481|526.2017|4.14		5|no MS/MS	526.202	4.14	C26 H30 N7 Na O2 S	527.209				negative
4492|241.083|1.21		5|no MS/MS	241.083	1.21	C6 H17 K N6 O3	260.101				negative
4493|241.083|1.21		5|no MS/MS	241.083	1.21	C10 H14 N2 O5	242.09				negative
4494|629.1075|4.81		5|no MS/MS	629.107	4.81	C27 H26 N4 Na O P3 S	570.094				negative
4495|629.1076|4.81		5|no MS/MS	629.108	4.81	C27 H25 N10 O P3 S	630.115				negative
4497|467.0911|1.96		5|no MS/MS	467.091	1.96	C12 H26 N6 Na O6 P S2	468.098				negative
45|302.0516|1.18		5|no MS/MS	302.052	1.18	C9 H9 N O7	243.038				negative
4504|664.4194|8.76		5|no MS/MS	664.419	8.76	C33 H67 N Na2 O5 P2	665.427				negative
4507|483.3328|8.17		5|no MS/MS	483.333	8.17	C20 H48 N6 O5 S	484.34				negative
4508|755.0804|0.61		5|no MS/MS	755.08	0.61	C26 H34 K N4 Na2 O11 P3	756.088				negative
4510|631.9555|1.1		5|no MS/MS	631.956	1.1	C8 H15 N9 Na2 O16 P2 S	632.963				negative
4519|907.5489|13.11		5|no MS/MS	907.549	13.11		908.556				negative
4520|832.2495|1.14		5|no MS/MS	832.25	1.14	C33 H41 N9 Na2 O14	833.257				negative
4521|295.134|7.22		5|no MS/MS	295.134	7.22	C19 H20 O3	296.141				negative
4522|741.4524|10.17		5|no MS/MS	741.452	10.17	C49 H59 N4 Na O	742.46				negative
4523|712.3354|7.4		5|no MS/MS	712.335	7.4	C27 H59 N5 Na O9 P3	713.343				negative
4529|327.233|7.31		5|no MS/MS	327.233	7.31	C22 H32 O2	328.24				negative
4530|418.8249|0.49		5|no MS/MS	418.825	0.49		419.832				negative
4531|594.7454|0.48		5|no MS/MS	594.745	0.48	C4 H Cl K2 N6 Na2 O13 S3	595.753				negative
4537|612.6856|0.5		5|no MS/MS	612.686	0.5	C4 H5 Cl4 K2 N2 Na2 O11 P3	613.693				negative
4540|357.8387|0.44		5|no MS/MS	357.839	0.44	C3 H8 Cl K2 N3 O2 S4	358.846				negative
4541|357.8388|0.44		5|no MS/MS	357.839	0.44	C H3 Cl2 N Na O14 P	376.857				negative
4544|803.625|11.13		5|no MS/MS	803.625	11.13	C43 H87 K N6 Na2 O2	804.632				negative
4545|762.4876|0.54		5|no MS/MS	762.488	0.54	C39 H79 N3 Na2 S4	763.495				negative
4557|258.0418|3.6		5|no MS/MS	258.042	3.6	C6 H10 N Na O3 S	199.028				negative
4558|258.0418|3.6		5|no MS/MS	258.042	3.6	C8 H14 N Na O5 S	259.049				negative
4559|582.5466|10.95		5|no MS/MS	582.547	10.95	C32 H69 N7 O2	583.554				negative
456|360.9706|0.62		5|no MS/MS	360.971	0.62	C6 H13 Na O12 P2	361.978				negative
4561|538.1936|2.12		5|no MS/MS	538.194	2.12	C26 H37 N O7 S2	539.201				negative
4562|601.1467|4.8		5|no MS/MS	601.147	4.8	C23 H33 N8 Na O2 P2 S2	602.154				negative
4564|435.348|8.71		5|no MS/MS	435.348	8.71	C27 H48 O4	436.355				negative
4565|604.5866|0.44		5|no MS/MS	604.587	0.44		605.594				negative
4566|194.0733|4.29		5|no MS/MS	194.073	4.29	C4 H15 N5 P2	195.081				negative
457|482.9611|1.69		5|no MS/MS	482.961	1.69	C9 H6 N6 Na2 O15	483.968				negative
4573|324.0363|4.58		5|no MS/MS	324.036	4.58	C10 H22 Cl K N O2 P S	325.044				negative
4576|873.4578|10.33		5|no MS/MS	873.458	10.33	C30 H72 N10 O15 P2	874.465				negative
458|343.1703|8.24		5|no MS/MS	343.17	8.24	C24 H24 O2	344.178				negative
4580|700.5346|0.54		5|no MS/MS	700.535	0.54	C2 H4 Br Cl3 K2 N4 Na O5 P3 S5	701.542				negative
4581|702.5319|0.54		5|no MS/MS	702.532	0.54	C4 H2 Cl4 K2 Na O10 P3 S5	703.539				negative
4582|948.5496|13.22		5|no MS/MS	948.55	13.22		949.557				negative
4583|832.0604|1.21		5|no MS/MS	832.06	1.21	C32 H29 K N7 Na2 O9 P3	833.068				negative
4586|342.0982|1.05		5|no MS/MS	342.098	1.05	C15 H20 K N3 Na2 O	343.105				negative
4588|630.5597|11.21		5|no MS/MS	630.56	11.21	C38 H78 Cl N O3	631.567				negative
459|664.3083|11.03		5|no MS/MS	664.308	11.03	C25 H55 N7 Na O4 P3 S	665.316				negative
4595|702.3806|11.2		5|no MS/MS	702.381	11.2	C32 H67 K N3 Na2 O2 P3	703.388				negative
4599|572.3373|8.09		5|no MS/MS	572.337	8.09	C36 H47 N O5	573.345				negative
4601|344.1098|1.05		5|no MS/MS	344.11	1.05	C10 H21 N5 Na O5 P	345.117				negative
4603|603.5808|0.53		5|no MS/MS	603.581	0.53	C37 H77 N2 Na O2	604.588				negative
4604|533.7504|0.45		5|no MS/MS	533.75	0.45	C4 H12 Cl2 K2 N3 O4 P3 S4	534.758				negative
4605|531.7532|0.45		5|no MS/MS	531.753	0.45	C4 H7 Br Cl4 K N5 Na O6 P	532.76				negative
4606|666.3155|11.03		5|no MS/MS	666.316	11.03		667.323				negative
461|663.1135|1.18		5|no MS/MS	663.114	1.18	C26 H24 N10 Na2 O5 P2	664.121				negative
4616|413.3424|9.97		5|no MS/MS	413.342	9.97	C28 H46 O2	414.35				negative
4626|473.7945|0.44		5|no MS/MS	473.795	0.44	C7 H11 Br Cl3 N Na O4 P S2	474.802				negative
4627|761.9555|1.05		5|no MS/MS	761.956	1.05	C29 H11 N5 O17 P2	762.963				negative
4630|540.3307|7.18		5|no MS/MS	540.331	7.18	C25 H45 N9 Na O P	541.338				negative
4633|753.0712|0.58		5|no MS/MS	753.071	0.58	C30 H20 N8 Na O13 P	754.078				negative
464|448.004|0.67		5|no MS/MS	448.004	0.67	C10 H14 N5 Na O10 P2	449.011				negative
4643|321.0955|4.71		5|no MS/MS	321.096	4.71	C13 H16 N4 Na2 O3	322.103				negative
4644|390.8721|0.55		5|no MS/MS	390.872	0.55	C6 H13 Cl K2 N2 Na O P S3	391.879				negative
4653|706.5259|0.47		5|no MS/MS	706.526	0.47		707.533				negative
4654|695.9732|0.64		5|no MS/MS	695.973	0.64	C21 H19 N5 Na O13 P3 S	696.98				negative
4656|723.1479|6.08		5|no MS/MS	723.148	6.08	C26 H37 N10 Na2 O2 P3 S2	724.155				negative
4657|726.3089|10.31		5|no MS/MS	726.309	10.31	C29 H48 N9 Na2 O8 P	727.316				negative
4660|634.7633|0.48		5|no MS/MS	634.763	0.48	C H2 Cl K2 N8 Na2 O18 P S	635.771				negative
4661|430.7574|0.42		5|no MS/MS	430.757	0.42	C4 H K2 N2 Na O6 P2 S3	431.765				negative
4665|337.1193|3.74		5|no MS/MS	337.119	3.74	C13 H24 K N4 O2 P	338.127				negative
4667|737.4177|7.97		5|no MS/MS	737.418	7.97	C27 H63 N8 O13 P	738.425				negative
4673|371.0659|7.16		5|no MS/MS	371.066	7.16	C5 H19 Cl N10 Na O2 P S	372.073				negative
4674|213.0171|0.46		5|no MS/MS	213.017	0.46	C3 H7 O5 P	154.003				negative
4675|213.0171|0.46		5|no MS/MS	213.017	0.46	C8 H9 Cl N2 Na2	214.024				negative
4676|698.2776|10.43		5|no MS/MS	698.278	10.43	C27 H44 N9 Na2 O8 P	699.285				negative
4677|590.6564|0.42		5|no MS/MS	590.656	0.42	C H Cl2 O18 P3 S4	591.664				negative
4678|857.2274|3.28		5|no MS/MS	857.227	3.28	C42 H45 N4 O10 P3	858.235				negative
4685|683.0708|1.21		5|no MS/MS	683.071	1.21		684.078				negative
4686|188.0095|0.45		5|no MS/MS	188.01	0.45	C5 H11 Cl N Na O4	207.028				negative
4687|387.3268|9.87		5|no MS/MS	387.327	9.87	C26 H44 O2	388.334				negative
4688|411.3268|9.76		5|no MS/MS	411.327	9.76	C21 H44 N6 S	412.334				negative
469|273.1245|4.57		5|no MS/MS	273.125	4.57	C15 H18 N2 O3	274.132				negative
4690|512.3359|7.12		5|no MS/MS	512.336	7.12	C25 H49 K N5 Na O2	513.343				negative
4693|418.112|0.52		5|no MS/MS	418.112	0.52	C14 H19 Cl N9 Na O3	419.119				negative
4696|729.1648|6.1		5|no MS/MS	729.165	6.1	C32 H45 O9 P3 S2	730.172				negative
4698|694.3467|11.19		5|no MS/MS	694.347	11.19		695.354				negative
4699|284.0305|2.11		5|no MS/MS	284.031	2.11	C11 H13 K N Na O4	285.038				negative
4703|482.1425|5.77		5|no MS/MS	482.142	5.77	C20 H26 N7 Na O2 S2	483.15				negative
4710|719.2166|4.81		5|no MS/MS	719.217	4.81	C32 H51 O8 P3 S2	720.224				negative
4712|566.3464|7.33		5|no MS/MS	566.346	7.33	C20 H52 N9 Na O4 P2	567.354				negative
472|594.5102|10.25		5|no MS/MS	594.51	10.25	C36 H69 N O5	595.517				negative
4723|953.1444|10.3		5|no MS/MS	953.144	10.3	C32 H47 K N4 Na2 O18 P2 S	954.152				negative
4724|859.8904|0.57		5|no MS/MS	859.89	0.57		860.898				negative
4725|500.8002|0.41		5|no MS/MS	500.8	0.41		501.807				negative
4735|827.2|3.33		5|no MS/MS	827.2	3.33	C22 H45 N10 Na2 O15 P3	828.207				negative
4736|716.0212|1.68		5|no MS/MS	716.021	1.68	C23 H28 Cl K2 N9 Na2 O2 S3	717.028				negative
4739|737.48|8.74		5|no MS/MS	737.48	8.74		738.487				negative
474|730.5472|9.42		5|no MS/MS	730.547	9.42	C40 H77 N O10	731.554				negative
4740|738.4716|8.74		5|no MS/MS	738.472	8.74	C29 H66 N9 Na O11	739.479				negative
4741|636.3881|8.33		5|no MS/MS	636.388	8.33	C35 H63 N Na2 P2 S	637.395				negative
4742|409.3112|9.91		5|no MS/MS	409.311	9.91	C21 H42 N6 S	410.318				negative
4745|962.5324|13.11		5|no MS/MS	962.532	13.11		963.54				negative
4748|431.2287|6.21		5|no MS/MS	431.229	6.21	C18 H38 N2 Na O6 P	432.236				negative
4749|538.2682|7.86		5|no MS/MS	538.268	7.86	C18 H45 Cl N9 Na O2 P2	539.275				negative
475|650.6456|11.94		5|no MS/MS	650.646	11.94		651.653				negative
4753|660.2805|7.86		5|no MS/MS	660.28	7.86	C23 H48 N3 Na O17	661.288				negative
4759|546.6744|0.42		5|no MS/MS	546.674	0.42		547.682				negative
4760|436.852|0.45		5|no MS/MS	436.852	0.45	C4 H11 Cl2 K N4 Na O4 P S3	437.859				negative
4765|405.0962|2.33		5|no MS/MS	405.096	2.33	C15 H15 N10 Na O S	406.103				negative
4767|528.2862|7.18		5|no MS/MS	528.286	7.18	C25 H45 Cl N5 O3 P	529.294				negative
4769|751.0413|1.17		5|no MS/MS	751.041	1.17	C26 H28 N4 Na O13 P3 S	752.049				negative
4770|750.0294|1.18		5|no MS/MS	750.029	1.18		751.037				negative
4771|762.027|1.68		5|no MS/MS	762.027	1.68	C29 H25 K N3 Na O14 P2	763.034				negative
4774|260.0541|4.07		5|no MS/MS	260.054	4.07	C11 H12 N Na O5	261.061				negative
4775|240.1289|4.07		5|no MS/MS	240.129	4.07	C10 H19 N5 S	241.136				negative
4777|998.1657|10.57		5|no MS/MS	998.166	10.57		999.173				negative
4778|383.0239|1.28		5|no MS/MS	383.024	1.28	C7 H16 Cl N4 Na O P2 S	324.01				negative
4785|694.6227|0.42		5|no MS/MS	694.623	0.42	C3 H Cl2 K2 N6 Na2 O10 P3 S4	695.63				negative
4789|630.3776|7.67		5|no MS/MS	630.378	7.67	C26 H59 N5 O8 P2	631.385				negative
4790|630.3776|7.67		5|no MS/MS	630.378	7.67	C30 H56 N7 Na O5 S	649.395				negative
4792|589.0689|2.59		5|no MS/MS	589.069	2.59	C28 H15 N2 Na O6 S	530.055				negative
4793|589.0689|2.59		5|no MS/MS	589.069	2.59	C23 H18 N4 O15	590.076				negative
4794|504.3095|7.45		5|no MS/MS	504.31	7.45	C30 H44 N Na O4	505.317				negative
4796|730.9961|2.11		5|no MS/MS	730.996	2.11	C17 H24 N6 Na O17 P3 S	732.003				negative
4797|636.3282|7.81		5|no MS/MS	636.328	7.81	C21 H52 N9 O9 P S	637.335				negative
4799|421.0527|4.81		5|no MS/MS	421.053	4.81	C13 H20 K2 N4 O7	422.06				negative
480|655.1086|1.13		5|no MS/MS	655.109	1.13	C20 H30 N6 Na2 O12 S2	656.116				negative
4800|321.0636|1.13		5|no MS/MS	321.064	1.13	C6 H21 N4 O5 P3	322.071				negative
4801|224.1657|7.07		5|no MS/MS	224.166	7.07	C13 H23 N O2	225.173				negative
4805|569.4535|9.9		5|no MS/MS	569.453	9.9	C33 H64 Na2 O4	570.461				negative
4810|440.0736|3.06		5|no MS/MS	440.074	3.06	C13 H19 K N3 Na2 O3 P	381.06				negative
4811|440.0735|3.05		5|no MS/MS	440.074	3.05	C16 H16 K N7 O6	441.081				negative
4812|195.1391|7.23		5|no MS/MS	195.139	7.23	C12 H20 O2	196.146				negative
4814|286.0543|0.54		5|no MS/MS	286.054	0.54		287.062				negative
4816|961.6262|7.86		5|no MS/MS	961.626	7.86	C48 H96 K N2 O12 P	962.633				negative
4817|580.3407|7.97		5|no MS/MS	580.341	7.97	C26 H55 N3 Na2 O4 P2	581.348				negative
4819|329.1546|8.02		5|no MS/MS	329.155	8.02	C23 H22 O2	330.162				negative
4821|489.1253|4.29		5|no MS/MS	489.125	4.29	C15 H31 N4 O8 P S2	490.133				negative
4822|341.9851|7		5|no MS/MS	341.985	7	C4 H16 N3 O7 P3 S	342.992				negative
4827|411.1934|5.32		5|no MS/MS	411.193	5.32	C16 H29 N2 Na O3 S	352.18				negative
4830|410.8198|0.48		5|no MS/MS	410.82	0.48	C6 H6 Cl K Na O7 P3 S	411.827				negative
4832|876.3415|7.48		5|no MS/MS	876.341	7.48	C27 H63 N9 Na2 O14 P2 S	877.349				negative
4833|524.3357|7.4		5|no MS/MS	524.336	7.4	C20 H50 K N9 Na O P	525.343				negative
4836|623.0521|0.75		5|no MS/MS	623.052	0.75		564.039				negative
4839|207.139|7.05		5|no MS/MS	207.139	7.05	C6 H20 N6 S	208.146				negative
4844|183.0815|8.11		5|no MS/MS	183.082	8.11	C13 H12 O	184.089				negative
4849|557.1016|0.97		5|no MS/MS	557.102	0.97	C15 H27 N4 Na O15 S	558.109				negative
4852|579.3307|7.97		5|no MS/MS	579.331	7.97		580.338				negative
4853|444.0694|0.92		5|no MS/MS	444.069	0.92	C13 H22 K N5 Na2 O5 S	445.077				negative
4857|166.0388|0.5		5|no MS/MS	166.039	0.5	C4 H10 Cl N3 O2	167.046				negative
4861|651.6648|0.45		5|no MS/MS	651.665	0.45	C5 H2 Cl2 K2 N Na2 O16 P S3	652.672				negative
4863|383.0239|1.3		5|no MS/MS	383.024	1.3	C9 H20 Cl N4 Na O3 P2 S	384.031				negative
4864|685.3579|7.55		5|no MS/MS	685.358	7.55		686.365				negative
4866|281.1119|3.55		5|no MS/MS	281.112	3.55	C7 H19 N6 O4 P	282.119				negative
487|863.5648|10.37		5|no MS/MS	863.565	10.37		864.572				negative
4870|107.0362|3.32		5|no MS/MS	107.036	3.32	C4 H4 N4	108.044				negative
4872|916.0944|0.74		5|no MS/MS	916.094	0.74		917.102				negative
4875|360.0871|3.47		5|no MS/MS	360.087	3.47	C13 H19 N3 O7 S	361.094				negative
4877|503.0887|3.5		5|no MS/MS	503.089	3.5	C16 H27 N8 O P3 S2	504.096				negative
4880|551.3439|7.78		5|no MS/MS	551.344	7.78	C26 H54 K N2 Na O6	552.351				negative
4886|520.3022|7.49		5|no MS/MS	520.302	7.49	C25 H48 N O8 P	521.311				negative
489|682.635|11.58		5|no MS/MS	682.635	11.58		683.642				negative
4896|615.4955|10.27		5|no MS/MS	615.495	10.27	C34 H68 N2 O7	616.503				negative
4898|811.0424|0.71		5|no MS/MS	811.042	0.71		812.05				negative
4901|249.9922|1.25		5|no MS/MS	249.992	1.25	C6 H11 Cl N Na O4 S	251				negative
4903|312.2544|8.36		5|no MS/MS	312.254	8.36	C18 H35 N O3	313.262				negative
4905|747.9533|0.87		5|no MS/MS	747.953	0.87	C19 H32 K2 N5 Na O6 P2 S5	748.961				negative
4907|577.186|7.26		5|no MS/MS	577.186	7.26	C30 H31 Cl N4 O6	578.193				negative
4908|691.6522|0.45		5|no MS/MS	691.652	0.45	C10 H Br Cl4 K N9 Na2 O P2 S2	692.659				negative
4910|947.6102|7.42		5|no MS/MS	947.61	7.42	C54 H92 N2 Na O4 P3	948.617				negative
4915|249.0493|2.12		5|no MS/MS	249.049	2.12	C3 H12 N6 Na O4 P	250.057				negative
4919|476.8878|0.6		5|no MS/MS	476.888	0.6	C3 H8 Cl N8 O10 P S3	477.895				negative
492|559.9303|1.08		5|no MS/MS	559.93	1.08	C10 H12 N7 Na2 O10 P3 S	560.938				negative
4925|539.6704|0.42		5|no MS/MS	539.67	0.42	C3 H3 Cl2 K2 N Na O8 P3 S3	540.678				negative
4926|307.9796|0.5		5|no MS/MS	307.98	0.5	C3 H10 Cl K N5 Na O6	308.987				negative
4928|775.053|0.57		5|no MS/MS	775.053	0.57	C31 H22 N8 O11 P2 S	776.06				negative
4932|376.1359|0.66		5|no MS/MS	376.136	0.66	C16 H21 N5 Na2 O3	377.143				negative
4937|543.8001|0.45		5|no MS/MS	543.8	0.45	C10 H3 Cl K2 N5 O9 P S2	544.807				negative
4938|745.0247|1.18		5|no MS/MS	745.025	1.18	C24 H21 N8 Na O13 P2 S	746.032				negative
4941|689.0623|4.57		5|no MS/MS	689.062	4.57	C28 H19 N4 Na O16	690.07				negative
4945|380.003|0.56		5|no MS/MS	380.003	0.56	C7 H15 Cl K2 N7 Na O3	381.01				negative
495|328.2315|7.87		5|no MS/MS	328.231	7.87	C18 H35 N O2 S	329.239				negative
4954|475.1611|3.44		5|no MS/MS	475.161	3.44	C17 H31 K N6 Na O4 P	476.168				negative
4957|757.3146|10.56		5|no MS/MS	757.315	10.56	C30 H52 N6 Na O13 P	758.322				negative
496|781.4867|9.41		5|no MS/MS	781.487	9.41	C35 H74 N6 Na2 O6 P2	782.494				negative
4964|419.3893|10.66		5|no MS/MS	419.389	10.66	C28 H52 O2	420.397				negative
4967|293.1757|7.46		5|no MS/MS	293.176	7.46	C17 H26 O4	294.183				negative
497|269.2122|7.77		5|no MS/MS	269.212	7.77	C16 H32 O4	288.23				negative
4972|753.0765|1.24		5|no MS/MS	753.077	1.24	C22 H31 N8 Na2 O11 P3 S	754.084				negative
4973|730.6354|11.15		5|no MS/MS	730.635	11.15		731.643				negative
4977|344.4936|0.91		5|no MS/MS	344.494	0.91		345.501				negative
4978|671.4041|7.56		5|no MS/MS	671.404	7.56	C36 H61 K N2 O7	672.411				negative
4979|634.3724|7.77		5|no MS/MS	634.372	7.77	C26 H60 K N7 O4 P2	635.38				negative
498|692.3396|11.19		5|no MS/MS	692.34	11.19	C28 H53 N7 Na2 O8 S	693.347				negative
4985|534.1403|1.21		5|no MS/MS	534.14	1.21		535.148				negative
4996|255.1027|6.43		5|no MS/MS	255.103	6.43	C16 H16 O3	256.11				negative
4997|865.9826|0.75		5|no MS/MS	865.983	0.75		866.99				negative
5002|405.1101|5.24		5|no MS/MS	405.11	5.24	C14 H25 N2 P3 S	346.096				negative
5003|405.1101|5.24		5|no MS/MS	405.11	5.24	C16 H29 N2 O2 P3 S	406.117				negative
5005|901.9508|1.18		5|no MS/MS	901.951	1.18	C39 H12 N7 Na O13 P2 S	902.958				negative
5006|401.1102|2.59		5|no MS/MS	401.11	2.59	C13 H26 K N4 Na2 O3 P	402.118				negative
5007|778.0103|3.44		5|no MS/MS	778.01	3.44	C25 H25 N3 Na2 O17 P2 S	779.018				negative
5008|313.1657|5.84		5|no MS/MS	313.166	5.84	C16 H26 O6	314.173				negative
5009|826.371|7.62		5|no MS/MS	826.371	7.62	C36 H54 N9 Na O12	827.378				negative
5011|225.9864|0.62		5|no MS/MS	225.986	0.62	C5 H8 Cl N Na2 O4	226.994				negative
5016|541.8029|0.45		5|no MS/MS	541.803	0.45	C8 H8 Cl4 N Na2 O11 P S	542.81				negative
5017|536.3412|7.98		5|no MS/MS	536.341	7.98	C33 H50 N Na2 P	537.349				negative
502|774.543|10.38		5|no MS/MS	774.543	10.38		775.55				negative
5020|547.2865|7.27		5|no MS/MS	547.287	7.27		548.294				negative
5021|612.3884|7.94		5|no MS/MS	612.388	7.94	C33 H53 N5 Na2 O3	613.396				negative
5027|139.1128|5.18		5|no MS/MS	139.113	5.18	C9 H16 O	140.12				negative
5030|585.3522|7.87		5|no MS/MS	585.352	7.87	C29 H51 K N6 O4	586.36				negative
5039|656.7456|0.48		5|no MS/MS	656.746	0.48		657.753				negative
5041|134.0611|4.07		5|no MS/MS	134.061	4.07	C8 H9 N O	135.068				negative
5043|695.371|7.4		5|no MS/MS	695.371	7.4	C39 H49 K N10	696.378				negative
5045|483.0891|0.47		5|no MS/MS	483.089	0.47	C11 H23 Cl N8 Na O8 P	484.096				negative
5046|557.2885|7.32		5|no MS/MS	557.288	7.32		558.296				negative
5047|558.2815|7.31		5|no MS/MS	558.282	7.31	C25 H45 K N7 Na2 P	559.289				negative
5051|541.0657|1.94		5|no MS/MS	541.066	1.94	C18 H21 N6 Na2 O7 P S	542.073				negative
5052|357.1819|2.12		5|no MS/MS	357.182	2.12	C15 H31 N2 Na O4 S	358.189				negative
506|843.595|13.15		5|no MS/MS	843.595	13.15		844.602				negative
5064|735.4023|7.52		5|no MS/MS	735.402	7.52	C40 H61 N2 Na O7 S	736.41				negative
5067|430.7573|0.51		5|no MS/MS	430.757	0.51	C3 H Cl K N2 Na O7 P2 S3	431.765				negative
5069|660.3517|7.48		5|no MS/MS	660.352	7.48	C36 H54 K N3 Na2 O3	661.359				negative
507|373.0839|4.57		5|no MS/MS	373.084	4.57	C16 H19 N2 Na O5 S	374.091				negative
5073|128.0539|4.56		5|no MS/MS	128.054	4.56	C6 H11 N S	129.061				negative
5076|214.8839|0.61		5|no MS/MS	214.884	0.61	C5 H2 Cl Na S3	215.891				negative
5081|800.5327|13.09		5|no MS/MS	800.533	13.09		801.54				negative
5082|718.3524|7.4		5|no MS/MS	718.352	7.4	C33 H60 N3 O8 P3	719.36				negative
509|240.9941|1.01		5|no MS/MS	240.994	1.01	C6 H11 O6 P S	242.001				negative
5096|405.8862|0.52		5|no MS/MS	405.886	0.52	C11 H10 Cl2 K2 N Na O3 S	406.893				negative
5097|688.2844|7.37		5|no MS/MS	688.284	7.37	C39 H46 N3 Na O3 P2	689.292				negative
5098|778.0255|3.81		5|no MS/MS	778.025	3.81	C36 H17 N3 O16 S	779.033				negative
5100|390.171|7.96		5|no MS/MS	390.171	7.96	C19 H30 N Na O4 S	391.178				negative
5104|408.7753|0.48		5|no MS/MS	408.775	0.48	C4 H2 K2 N2 O6 P2 S3	409.783				negative
5106|296.0823|4		5|no MS/MS	296.082	4	C11 H15 N5 O3 S	297.089				negative
5107|606.2417|3.72		5|no MS/MS	606.242	3.72	C26 H44 N Na2 O10 P	607.249				negative
5108|399.0963|1.04		5|no MS/MS	399.096	1.04	C15 H23 K N4 Na O3 P	400.104				negative
5110|722.3779|11.34		5|no MS/MS	722.378	11.34		723.385				negative
5111|871.0212|1.18		5|no MS/MS	871.021	1.18	C40 H20 N8 Na O7 P3 S	872.028				negative
5113|849.0392|1.27		5|no MS/MS	849.039	1.27	C34 H22 N8 Na O12 P3	850.047				negative
5115|856.2234|1.18		5|no MS/MS	856.223	1.18	C33 H46 N7 O14 P3	857.231				negative
5116|563.9347|0.77		5|no MS/MS	563.935	0.77	C7 H19 Cl2 N7 Na O9 P S3	564.942				negative
5119|809.964|1		5|no MS/MS	809.964	1		810.971				negative
512|225.9865|0.45		5|no MS/MS	225.987	0.45	C5 H8 Cl N Na2 O4	226.994				negative
5121|152.0717|1.18		5|no MS/MS	152.072	1.18	C8 H11 N O2	153.079				negative
5125|133.0142|12.86		5|no MS/MS	133.014	12.86	C4 H6 O5	134.021				negative
5127|700.9764|0.83		5|no MS/MS	700.976	0.83	C22 H20 N2 Na O17 P S2	701.984				negative
5128|700.9765|0.84		5|no MS/MS	700.976	0.84	C30 H18 Na O16 P S	719.994				negative
5129|522.3566|8.11		5|no MS/MS	522.357	8.11	C29 H53 N3 O S2	523.364				negative
5132|138.056|1.05		5|no MS/MS	138.056	1.05	C7 H9 N O2	139.063				negative
5134|921.8907|0.58		5|no MS/MS	921.891	0.58		922.898				negative
5136|374.1397|8.71		5|no MS/MS	374.14	8.71	C23 H21 N O4	375.147				negative
5137|386.0333|0.66		5|no MS/MS	386.033	0.66	C12 H22 N O5 P S3	387.041				negative
514|547.9568|0.77		5|no MS/MS	547.957	0.77	C13 H26 Cl2 N Na2 O5 P3 S2	548.964				negative
5142|733.0985|0.61		5|no MS/MS	733.098	0.61	C22 H31 N10 Na2 O8 P3 S	734.106				negative
5147|260.9792|0.45		5|no MS/MS	260.979	0.45	C6 H13 Cl2 N2 O P S	261.986				negative
5149|500.2225|4.81		5|no MS/MS	500.223	4.81	C19 H38 K N5 Na2 O5	501.23				negative
515|597.4848|10.25		5|no MS/MS	597.485	10.25	C34 H69 N2 Na2 O P	598.492				negative
5150|382.1004|3.67		5|no MS/MS	382.1	3.67	C11 H19 N7 Na O5 P	383.108				negative
516|268.8009|0.53		5|no MS/MS	268.801	0.53		269.808				negative
5160|481.178|3.43		5|no MS/MS	481.178	3.43	C19 H35 N2 O8 P S	482.185				negative
5162|579.5924|0.43		5|no MS/MS	579.592	0.43		580.6				negative
5165|795.2026|4.81		5|no MS/MS	795.203	4.81	C48 H37 N4 O2 P S2	796.21				negative
5167|394.9138|0.54		5|no MS/MS	394.914	0.54	C2 H4 N6 Na2 O11 P2	395.921				negative
5169|447.4207|10.93		5|no MS/MS	447.421	10.93	C30 H56 O2	448.428				negative
5173|554.2331|4.13		5|no MS/MS	554.233	4.13	C29 H37 N3 O6 S	555.24				negative
5177|712.4557|8.6		5|no MS/MS	712.456	8.6	C38 H68 N O9 P	713.463				negative
5181|508.155|6.58		5|no MS/MS	508.155	6.58	C23 H29 N5 Na O3 P S	509.162				negative
5183|358.2386|8.33		5|no MS/MS	358.239	8.33	C22 H33 N O3	359.246				negative
5193|527.8421|0.53		5|no MS/MS	527.842	0.53	C6 H13 K2 N O14 S4	528.849				negative
5200|338.0332|2.12		5|no MS/MS	338.033	2.12	C14 H16 K N Na O3 P	339.04				negative
5204|792.5307|13.17		5|no MS/MS	792.531	13.17		793.538				negative
5207|300.0877|6.64		5|no MS/MS	300.088	6.64	C11 H20 N Na O5 S	301.095				negative
5210|299.0996|0.56		5|no MS/MS	299.1	0.56	C8 H16 O8	240.085				negative
5211|299.0996|0.6		5|no MS/MS	299.1	0.6	C5 H17 N8 O5 P	300.107				negative
5212|188.0928|3.9		5|no MS/MS	188.093	3.9	C8 H15 N O4	189.1				negative
5213|504.3096|7.29		5|no MS/MS	504.31	7.29	C27 H51 K N Na2 P	505.317				negative
5220|374.1397|8.01		5|no MS/MS	374.14	8.01	C16 H29 N Na2 O2 P2	375.147				negative
523|145.0142|0.65		5|no MS/MS	145.014	0.65	C5 H8 O6	164.032				negative
5235|391.3063|8		5|no MS/MS	391.306	8	C18 H37 N4 Na	332.292				negative
5238|239.0595|4.26		5|no MS/MS	239.06	4.26	C8 H16 O6 S	240.067				negative
5243|364.039|1.03		5|no MS/MS	364.039	1.03	C13 H16 N3 Na O4 S2	365.046				negative
5249|245.1143|1.56		5|no MS/MS	245.114	1.56	C9 H20 K N4 Na	246.122				negative
5251|645.4616|7.9		5|no MS/MS	645.462	7.9	C29 H69 K N8 O P2	646.469				negative
5253|965.4274|9.46		5|no MS/MS	965.427	9.46	C65 H65 N2 P3	966.435				negative
5255|841.5577|10.38		5|no MS/MS	841.558	10.38		842.565				negative
526|686.0993|2.74		5|no MS/MS	686.099	2.74	C31 H29 N3 Na O8 P3	687.107				negative
5260|353.306|8.78		5|no MS/MS	353.306	8.78	C22 H42 O3	354.313				negative
5265|275.0885|0.99		5|no MS/MS	275.089	0.99	C7 H13 K N10	276.096				negative
527|234.8688|0.42		5|no MS/MS	234.869	0.42	C3 H5 Cl2 K Na P S	235.876				negative
5270|144.0454|2.31		5|no MS/MS	144.045	2.31	C9 H7 N O	145.053				negative
5271|189.0405|1.02		5|no MS/MS	189.041	1.02	C5 H6 O4	130.027				negative
5272|189.0404|1.01		5|no MS/MS	189.04	1.01	C7 H10 O6	190.048				negative
5273|686.4401|8.45		5|no MS/MS	686.44	8.45	C39 H63 N Na2 O6	687.447				negative
[truncated: 1,825 more rows]

## Sheet: pos
feature_index	Annotation	MSILevel	m/z	RT [min]	Predicted Formula	Calculated molecular weight	Annotation molecular weight	Mass error (Da)	Mass error (ppm)	Mode	Notes
2339|138.055|3.64	4-Aminobenzoic acid	1|MS/MS match, RT match	138.055	3.64	C7 H7 N O2	137.048	137.048	7e-05	0.5	positive
2213|146.0924|0.66	4-Guanidinobutyric acid	1|MS/MS match, RT match	146.092	0.66	C5 H11 N3 O2	145.085	145.085	1e-05	0.09	positive
456|146.1175|0.59	4-Trimethylammoniobutanoate	1|MS/MS match, RT match	146.118	0.59	C7 H15 N O2	145.11	145.11	-1e-05	-0.04	positive
85|132.0768|0.5	Creatine	1|MS/MS match, RT match	132.077	0.5	C4 H9 N3 O2	131.069	131.069	1e-05	0.1	positive
1077|112.0505|0.61	Cytosine	1|MS/MS match, RT match	112.05	0.61	C4 H5 N3 O	111.043	111.043	-2e-05	-0.19	positive
673|137.0458|1.12	Hypoxanthine	1|MS/MS match, RT match	137.046	1.12	C5 H4 N4 O	136.038	136.039	-4e-05	-0.27	positive
342|162.1124|0.5	L-Carnitine	1|MS/MS match, RT match	162.112	0.5	C7 H15 N O3	161.105	161.105	-4e-05	-0.27	positive
288|150.0583|0.65	Methionine	1|MS/MS match, RT match	150.058	0.65	C5 H11 N O2 S	149.051	149.051	0	0.03	positive
1761|372.3109|8.3	Myristoyl-L-carnitine	1|MS/MS match, RT match	372.311	8.3	C21 H41 N O4	371.304	371.304	4e-05	0.11	positive
813|131.1179|0.55	N-Acetylputrescine	1|MS/MS match, RT match	131.118	0.55	C6 H14 N2 O	130.111	130.111	-2e-05	-0.12	positive
90|166.0863|2.15	Phenylalanine	1|MS/MS match, RT match	166.086	2.15	C9 H11 N O2	165.079	165.079	1e-05	0.07	positive
1791|248.0318|1.18	Pyridoxal 5'-phosphate	1|MS/MS match, RT match	248.032	1.18	C8 H10 N O6 P	247.025	247.025	-1e-05	-0.03	positive
645|170.0811|1.07	Pyridoxine	1|MS/MS match, RT match	170.081	1.07	C8 H11 N O3	169.074	169.074	-4e-05	-0.25	positive
3653|377.1455|4.3	Riboflavin	1|MS/MS match, RT match	377.146	4.3	C17 H20 N4 O6	376.138	376.138	-9e-05	-0.23	positive
1198|428.3734|9.84	Stearoyl-L-carnitine	1|MS/MS match, RT match	428.373	9.84	C25 H49 N O4	427.366	427.366	-4e-05	-0.09	positive
118|182.0812|1.06	Tyrosine	1|MS/MS match, RT match	182.081	1.06	C9 H11 N O3	181.074	181.074	0	0	positive
296|204.123|1.22	Acetyl-DL-carnitine	2|MS/MS, in-house match	204.123	1.22	C9 H17 N O4	203.116	203.116	-8e-05	-0.42	positive
304|204.1229|1.31	Acetyl-DL-carnitine	2|MS/MS, in-house match	204.123	1.31	C9 H17 N O4	203.116	203.116	-9e-05	-0.45	positive
837|129.1386|0.76	(1-Methyl-4-piperidinyl)methylamine	2|MS/MS, public match	129.139	0.76	C7 H16 N2	128.131	128.131	0	0.03	positive
282|720.5544|13.03	(2-{[2-(hexadecanoyloxy)-3-(pentadecanoyloxy)propyl phosphonato]oxy}ethyl)trimethylazanium	2|MS/MS, public match	720.554	13.03	C41 H76 N3 Na2 O2 P	719.547	719.547	6e-05	0.08	positive
16|704.5234|9.88	(2-{[2-[hexadec-9-enoyloxy]-3-(tetradecanoyloxy)propyl phosphonato]oxy}ethyl)trimethylazanium	2|MS/MS, public match	704.523	9.88	C39 H70 N5 O4 P	703.516	703.517	-0.00046	-0.65	positive
1042|794.6036|13.07	(2-{[2-[icosa-5.8.11.14-tetraenoyloxy]-3-[octadec-9-en-1-yloxy]propyl phosphono]oxy}ethyl)trimethylazanium	2|MS/MS, public match	794.604	13.07	C48 H79 N3 O6	793.596	793.597	-0.00058	-0.73	positive
4341|415.3207|7.81	(25S)-7-Dafachronic acid	2|MS/MS, public match	415.321	7.81	C27 H42 O3	414.313	414.313	7e-05	0.17	positive
4695|415.3209|7.76	(25S)-7-Dafachronic acid	2|MS/MS, public match	415.321	7.76	C27 H42 O3	414.314	414.313	0.00019	0.47	positive
124|690.5074|10.09	(2-aminoethoxy)[(2R)-2-[(9Z)-hexadec-9-enoyloxy]-3-(hexadecanoyloxy)propoxy]phosphinic acid	2|MS/MS, public match	690.507	10.09	C33 H71 N7 Na2 O P2	689.5	689.499	0.00111	1.6	positive
94|766.538|10.2	(2-aminoethoxy)[2-[icosa-5.8.11.14-tetraenoyloxy]-3-[octadec-11-enoyloxy]propoxy]phosphinic acid	2|MS/MS, public match	766.538	10.2	C40 H78 N3 Na O5 P2	765.531	765.531	-0.00056	-0.73	positive
272|738.5074|9.81	(2-aminoethoxy)[3-[hexadec-9-enoyloxy]-2-[icosa-5.8.11.14-tetraenoyloxy]propoxy]phosphinic acid	2|MS/MS, public match	738.507	9.81	C37 H71 N7 Na2 O P2	737.5	737.499	0.00102	1.38	positive
372|714.507|9.86	(2-aminoethoxy)[3-[hexadec-9-enoyloxy]-2-[octadeca-9.12-dienoyloxy]propoxy]phosphinic acid	2|MS/MS, public match	714.507	9.86	C43 H65 N5 Na2 O	713.5	713.498	0.00132	1.86	positive
905|480.3451|7.7	1-(1Z-Hexadecenyl)-sn-glycero-3-phosphocholine	2|MS/MS, public match	480.345	7.7	C24 H50 N O6 P	479.338	479.338	0.00022	0.47	positive
420|480.3451|7.64	1-(1Z-Hexadecenyl)-sn-glycero-3-phosphocholine	2|MS/MS, public match	480.345	7.64	C24 H50 N O6 P	479.338	479.338	0.00024	0.5	positive
708|818.6058|12.93	1-(1Z-Octadecenyl)-2-(4Z,7Z,10Z,13Z,16Z,19Z-docosahexaenoyl)-sn-glycero-3-phosphocholine	2|MS/MS, public match	818.606	12.93	C48 H84 N O7 P	817.599	817.599	2e-05	0.02	positive
484|776.559|10.7	1-(1Z-Octadecenyl)-2-(4Z,7Z,10Z,13Z,16Z,19Z-docosahexaenoyl)-sn-glycero-3-phosphoethanolamine	2|MS/MS, public match	776.559	10.7	C45 H78 N O7 P	775.552	775.552	0.00016	0.21	positive
105|752.5593|12.9	1-(1Z-Octadecenyl)-2-(5Z,8Z,11Z,14Z-eicosatetraenoyl)-sn-glycero-3-phosphoethanolamine	2|MS/MS, public match	752.559	12.9	C43 H78 N O7 P	751.552	751.552	0.00045	0.6	positive
628|508.3763|8.2	1-(1Z-Octadecenyl)-sn-glycero-3-phosphocholine	2|MS/MS, public match	508.376	8.2	C26 H54 N O6 P	507.369	507.369	0.00014	0.27	positive
752|508.3764|8.09	1-(1Z-Octadecenyl)-sn-glycero-3-phosphocholine	2|MS/MS, public match	508.376	8.09	C26 H54 N O6 P	507.369	507.369	0.00022	0.44	positive
809|508.3765|7.72	1-(1Z-Octadecenyl)-sn-glycero-3-phosphocholine	2|MS/MS, public match	508.377	7.72	C26 H54 N O6 P	507.369	507.369	0.00033	0.64	positive
23|522.3558|7.63	1-(9Z-Octadecenoyl)-sn-glycero-3-phosphocholine	2|MS/MS, public match	522.356	7.63	C26 H52 N O7 P	521.348	521.348	0.00037	0.7	positive
142|778.5383|9.81	1,2-Di-(9Z,12Z,15Z-octadecatrienoyl)-sn-glycero-3-phosphocholine	2|MS/MS, public match	778.538	9.81	C44 H76 N O8 P	777.531	777.531	0.0002	0.26	positive
96|830.5695|10.02	1,2-Diarachidonoyl-sn-glycero-3-phosphocholine	2|MS/MS, public match	830.569	10.02	C48 H80 N O8 P	829.562	829.562	2e-05	0.02	positive
568|878.5693|9.85	1,2-Didocosahexaenoyl-sn-glycero-3-phosphocholine	2|MS/MS, public match	878.569	9.85	C52 H80 N O8 P	877.562	877.562	-0.00016	-0.18	positive
22|782.5696|10.45	1,2-Dilinoleoyl-sn-glycero-3-phosphocholine	2|MS/MS, public match	782.57	10.45	C44 H80 N O8 P	781.562	781.562	0.00022	0.28	positive
113|744.5546|10.69	1,2-Dioleoyl-sn-glycero-3-phosphoethanolamine	2|MS/MS, public match	744.555	10.69	C41 H78 N O8 P	743.547	743.547	0.00071	0.95	positive
35|744.5546|12.9	1,2-Dioleoyl-sn-glycero-3-phosphoethanolamine	2|MS/MS, public match	744.555	12.9	C41 H78 N O8 P	743.547	743.547	0.00081	1.09	positive
39|744.5548|13.05	1,2-Dioleoyl-sn-glycero-3-phosphoethanolamine	2|MS/MS, public match	744.555	13.05	C41 H78 N O8 P	743.548	743.547	0.00101	1.35	positive
7|730.5388|9.97	1,2-Dipalmitoleoyl-sn-glycero-3-phosphocholine	2|MS/MS, public match	730.539	9.97	C40 H76 N O8 P	729.532	729.531	0.00069	0.94	positive
188|688.4921|9.73	1,2-Dipalmitoleoyl-sn-glycero-3-phosphoethanolamine	2|MS/MS, public match	688.492	9.73	C37 H70 N O8 P	687.485	687.484	0.0009	1.31	positive
462|692.523|10.06	1,2-Dipalmitoyl-sn-glycero-3-phosphoethanolamine	2|MS/MS, public match	692.523	10.06	C37 H74 N O8 P	691.516	691.515	0.00055	0.79	positive
36|706.5389|10.41	1,2-Dipentadecanoyl-sn-glycero-3-phosphocholine	2|MS/MS, public match	706.539	10.41	C38 H76 N O8 P	705.532	705.531	0.00081	1.15	positive
203|706.5387|12.91	1,2-Dipentadecanoyl-sn-glycero-3-phosphocholine	2|MS/MS, public match	706.539	12.91	C38 H76 N O8 P	705.531	705.531	0.00056	0.8	positive
57|678.5074|9.77	1,2-Ditetradecanoyl-sn-glycero-3-phosphocholine	2|MS/MS, public match	678.507	9.77	C36 H72 N O8 P	677.5	677.5	0.00067	0.99	positive
1038|678.4708|8.76	1,2-Ditetradecanoyl-sn-glycero-3-phosphocholine	2|MS/MS, public match	678.471	8.76	C32 H69 Cl K N5 O5	677.464	677.462	0.00115	1.69	positive
479|552.4029|8.42	1-Arachidoyl-2-hydroxy-sn-glycero-3-phosphocholine	2|MS/MS, public match	552.403	8.42	C28 H58 N O7 P	551.396	551.395	0.00051	0.93	positive
1205|580.434|8.9	1-Behenoyl-2-hydroxy-sn-glycero-3-phosphocholine	2|MS/MS, public match	580.434	8.9	C30 H62 N O7 P	579.427	579.426	0.00036	0.62	positive
1396|367.1499|2.37	1-beta-D-Glucopyranosyl-L-tryptophan	2|MS/MS, public match	367.15	2.37	C14 H24 N4 Na O4 P	366.143	366.143	-0.00065	-1.78	positive
259|510.3556|7.72	1-Heptadecanoyl-sn-glycero-3-phosphocholine	2|MS/MS, public match	510.356	7.72	C25 H52 N O7 P	509.348	509.348	0.00023	0.45	positive
702|510.3558|7.65	1-Heptadecanoyl-sn-glycero-3-phosphocholine	2|MS/MS, public match	510.356	7.65	C25 H52 N O7 P	509.349	509.348	0.00037	0.72	positive
164|768.5899|13.06	1-Hexadecyl-2-(5Z,8Z,11Z,14Z-eicosatetraenoyl)-sn-glycero-3-phosphocholine	2|MS/MS, public match	768.59	13.06	C44 H82 N O7 P	767.583	767.583	-0.00027	-0.35	positive
38|746.5702|13.05	1-Hexadecyl-2-(9Z-octadecenoyl)-sn-glycero-3-phosphocholine	2|MS/MS, public match	746.57	13.05	C43 H78 N3 Na2 O2 P	745.563	745.563	0.0002	0.27	positive
254|482.3606|7.59	1-Hexadecyl-sn-glycero-3-phosphocholine	2|MS/MS, public match	482.361	7.59	C24 H52 N O6 P	481.353	481.353	0.00012	0.25	positive
882|146.06|3.76	1H-Indole-4-carboxaldehyde	2|MS/MS, public match	146.06	3.76	C9 H7 N O	145.053	145.053	0	-0.01	positive
558|608.4654|9.43	1-Lignoceroyl-2-hydroxy-sn-glycero-3-phosphocholine	2|MS/MS, public match	608.465	9.43	C32 H66 N O7 P	607.458	607.458	0.00047	0.77	positive
5306|426.2618|6.9	1-Myristoyl-2-hydroxy-sn-glycero-3-phosphoethanolamine	2|MS/MS, public match	426.262	6.9	C19 H40 N O7 P	425.255	425.254	0.0003	0.71	positive
1476|468.3086|6.95	1-Myristoyl-sn-glycero-3-phosphocholine	2|MS/MS, public match	468.309	6.95	C22 H46 N O7 P	467.301	467.301	0.00022	0.47	positive
320|468.3086|7.03	1-Myristoyl-sn-glycero-3-phosphocholine	2|MS/MS, public match	468.309	7.03	C22 H46 N O7 P	467.301	467.301	0.00018	0.38	positive
1749|550.387|7.98	1-O-Hexadecyl-2-O-(2E-butenoyl)-sn-glyceryl-3-phosphocholine	2|MS/MS, public match	550.387	7.98	C28 H56 N O7 P	549.38	549.379	0.00028	0.51	positive
312|550.3872|8.04	1-O-Hexadecyl-2-O-(2E-butenoyl)-sn-glyceryl-3-phosphocholine	2|MS/MS, public match	550.387	8.04	C28 H56 N O7 P	549.38	549.379	0.00039	0.71	positive
122|792.5898|12.91	1-O-Hexadecyl-2-O-(4Z,7Z,10Z,13Z,16Z,19Z-docosahexaenoyl)-sn-glyceryl-3-phosphorylcholine	2|MS/MS, public match	792.59	12.91	C46 H82 N O7 P	791.583	791.583	-0.00035	-0.44	positive
97|766.5745|12.91	1-O-Hexadecyl-2-O-(5Z,8Z,11Z,14Z,17Z-eicosapentaenoyl)-sn-glyceryl-3-phosphorylcholine	2|MS/MS, public match	766.574	12.91	C44 H80 N O7 P	765.567	765.567	-4e-05	-0.05	positive
169|524.3713|7.87	1-O-Hexadecyl-2-O-acetyl-sn-glyceryl-3-phosphorylcholine	2|MS/MS, public match	524.371	7.87	C26 H54 N O7 P	523.364	523.364	0.00027	0.51	positive
2990|496.3765|7.82	1-O-Hexadecyl-2-O-methyl-sn-glyceryl-3-phosphorylcholine	2|MS/MS, public match	496.377	7.82	C25 H54 N O6 P	495.369	495.369	0.00036	0.72	positive
5371|496.3765|7.76	1-O-Hexadecyl-2-O-methyl-sn-glyceryl-3-phosphorylcholine	2|MS/MS, public match	496.377	7.76	C25 H54 N O6 P	495.369	495.369	0.00034	0.69	positive
2062|732.554|12.26	1-Oleoyl-2-myristoyl-sn-glycero-3-phosphocholine	2|MS/MS, public match	732.554	12.26	C40 H78 N O8 P	731.547	731.547	0.00026	0.36	positive
3|732.5547|10.48	1-Oleoyl-2-myristoyl-sn-glycero-3-phosphocholine	2|MS/MS, public match	732.555	10.48	C40 H78 N O8 P	731.547	731.547	0.00086	1.18	positive
4|732.5546|8.39	1-Oleoyl-2-myristoyl-sn-glycero-3-phosphocholine	2|MS/MS, public match	732.555	8.39	C40 H78 N O8 P	731.547	731.547	0.0008	1.09	positive
9|732.5545|12.9	1-Oleoyl-2-myristoyl-sn-glycero-3-phosphocholine	2|MS/MS, public match	732.554	12.9	C40 H78 N O8 P	731.547	731.547	0.00071	0.98	positive
133|522.3557|7.56	1-Oleoyl-sn-glycero-3-phosphocholine	2|MS/MS, public match	522.356	7.56	C26 H52 N O7 P	521.348	521.348	0.00019	0.36	positive
310|480.3089|7.5	1-Oleoyl-sn-glycero-3-phosphoethanolamine	2|MS/MS, public match	480.309	7.5	C23 H46 N O7 P	479.302	479.301	0.00038	0.8	positive
592|510.392|8.06	1-O-Octadecyl-sn-glyceryl-3-phosphorylcholine	2|MS/MS, public match	510.392	8.06	C26 H56 N O6 P	509.385	509.385	0.00017	0.33	positive
1935|666.4345|7.94	1-Palmitoyl-2-azelaoylphosphatidylcholine	2|MS/MS, public match	666.434	7.94	C33 H64 N O10 P	665.427	665.427	0.00038	0.58	positive
4583|666.4346|8.31	1-Palmitoyl-2-azelaoylphosphatidylcholine	2|MS/MS, public match	666.435	8.31	C33 H64 N O10 P	665.427	665.427	0.00063	0.95	positive
6181|666.4345|7.86	1-Palmitoyl-2-azelaoylphosphatidylcholine	2|MS/MS, public match	666.434	7.86	C33 H64 N O10 P	665.427	665.427	0.00048	0.72	positive
30|806.5698|10.35	1-Palmitoyl-2-docosahexaenoyl-sn-glycero-3-phosphocholine	2|MS/MS, public match	806.57	10.35	C46 H80 N O8 P	805.563	805.562	0.00037	0.46	positive
58|806.5694|10.17	1-Palmitoyl-2-docosahexaenoyl-sn-glycero-3-phosphocholine	2|MS/MS, public match	806.569	10.17	C46 H80 N O8 P	805.562	805.562	-1e-05	-0.01	positive
458|828.5539|9.76	1-Palmitoyl-2-docosahexaenoyl-sn-glycero-3-phosphocholine	2|MS/MS, public match	828.554	9.76	C38 H77 N5 O14	827.547	827.547	-8e-05	-0.1	positive
251|454.293|7.43	1-Palmitoyl-2-hydroxy-sn-glycero-3-phosphoethanolamine	2|MS/MS, public match	454.293	7.43	C21 H44 N O7 P	453.286	453.286	0.0002	0.45	positive
822|454.293|7.35	1-Palmitoyl-2-hydroxy-sn-glycero-3-phosphoethanolamine	2|MS/MS, public match	454.293	7.35	C21 H44 N O7 P	453.286	453.286	0.00021	0.45	positive
2|758.5697|12.91	1-Palmitoyl-2-linoleoyl-sn-glycero-3-phosphocholine	2|MS/MS, public match	758.57	12.91	C42 H80 N O8 P	757.562	757.562	0.00029	0.39	positive
8|758.5697|10.64	1-Palmitoyl-2-linoleoyl-sn-glycero-3-phosphocholine	2|MS/MS, public match	758.57	10.64	C42 H80 N O8 P	757.562	757.562	0.00027	0.36	positive
147|718.539|13.01	1-Palmitoyl-2-oleoyl-sn-glycero-3-phosphoethanolamine	2|MS/MS, public match	718.539	13.01	C39 H76 N O8 P	717.532	717.531	0.00086	1.2	positive
153|718.5391|10.85	1-Palmitoyl-2-oleoyl-sn-glycero-3-phosphoethanolamine	2|MS/MS, public match	718.539	10.85	C39 H76 N O8 P	717.532	717.531	0.00102	1.42	positive
50|718.5388|12.9	1-Palmitoyl-2-oleoyl-sn-glycero-3-phosphoethanolamine	2|MS/MS, public match	718.539	12.9	C39 H76 N O8 P	717.532	717.531	0.0007	0.98	positive
93|718.5389|10.15	1-Palmitoyl-2-oleoyl-sn-glycero-3-phosphoethanolamine	2|MS/MS, public match	718.539	10.15	C39 H76 N O8 P	717.532	717.531	0.00079	1.1	positive
565|750.5646|9.58	1-Palmitoyl-2-thiopalmitoyl phosphatidylcholine	2|MS/MS, public match	750.565	9.58	C40 H80 N O9 P	749.557	749.557	0.00026	0.35	positive
10|496.3402|7.49	1-Palmitoyl-sn-glycero-3-phosphocholine	2|MS/MS, public match	496.34	7.49	C24 H50 N O7 P	495.333	495.332	0.00037	0.76	positive
129|496.3401|7.41	1-Palmitoyl-sn-glycero-3-phosphocholine	2|MS/MS, public match	496.34	7.41	C24 H50 N O7 P	495.333	495.332	0.00032	0.64	positive
3914|496.3399|12.91	1-Palmitoyl-sn-glycero-3-phosphocholine	2|MS/MS, public match	496.34	12.91	C24 H50 N O7 P	495.333	495.332	2e-05	0.04	positive
2312|482.3244|7.18	1-Pentadecanoyl-sn-glycero-3-phosphocholine	2|MS/MS, public match	482.324	7.18	C23 H48 N O7 P	481.317	481.317	0.00031	0.65	positive
539|482.3244|7.26	1-Pentadecanoyl-sn-glycero-3-phosphocholine	2|MS/MS, public match	482.324	7.26	C23 H48 N O7 P	481.317	481.317	0.00025	0.52	positive
421|834.6008|10.71	1-Stearoyl-2-docosahexaenoyl-sn-glycero-3-phosphocholine	2|MS/MS, public match	834.601	10.71	C48 H84 N O8 P	833.594	833.593	6e-05	0.07	positive
84|834.6007|12.95	1-Stearoyl-2-docosahexaenoyl-sn-glycero-3-phosphocholine	2|MS/MS, public match	834.601	12.95	C48 H84 N O8 P	833.593	833.593	-4e-05	-0.04	positive
14|524.3715|7.95	1-Stearoyl-2-hydroxy-sn-glycero-3-phosphocholine	2|MS/MS, public match	524.371	7.95	C26 H54 N O7 P	523.364	523.364	0.00039	0.74	positive
1168|482.3243|7.79	1-Stearoyl-2-hydroxy-sn-glycero-3-phosphoethanolamine	2|MS/MS, public match	482.324	7.79	C23 H48 N O7 P	481.317	481.317	0.00022	0.46	positive
176|482.3243|7.87	1-Stearoyl-2-hydroxy-sn-glycero-3-phosphoethanolamine	2|MS/MS, public match	482.324	7.87	C23 H48 N O7 P	481.317	481.317	0.00024	0.49	positive
5325|141.0659|0.53	2-(1-Methyl-1H-imidazol-5-yl)acetic acid	2|MS/MS, public match	141.066	0.53	C6 H8 N2 O2	140.059	140.059	-2e-05	-0.12	positive
6843|141.0658|0.67	2-(1-Methyl-1H-imidazol-5-yl)acetic acid	2|MS/MS, public match	141.066	0.67	C6 H8 N2 O2	140.059	140.059	-3e-05	-0.21	positive
1905|594.377|7.83	2-(5-Oxovaleryl)phosphatidylcholine	2|MS/MS, public match	594.377	7.83	C29 H56 N O9 P	593.37	593.369	0.00049	0.82	positive
4434|344.0912|1.01	2-[(9,10-Dioxo-9,10-dihydro-1-anthracenyl)amino]benzoic acid	2|MS/MS, public match	344.091	1.01	C21 H13 N O4	343.084	343.084	-0.00056	-1.62	positive
6368|344.091|1.08	2-[(9,10-Dioxo-9,10-dihydro-1-anthracenyl)amino]benzoic acid	2|MS/MS, public match	344.091	1.08	C21 H13 N O4	343.084	343.084	-0.00068	-1.98	positive
119|764.5226|10.04	2-Docosahexaenoyl-1-palmitoyl-sn-glycero-3-phosphoethanolamine	2|MS/MS, public match	764.523	10.04	C43 H74 N O8 P	763.515	763.515	0.00012	0.16	positive
427|792.5537|10.23	2-Docosahexaenoyl-1-stearoyl-sn-glycero-3-phosphoethanolamine	2|MS/MS, public match	792.554	10.23	C45 H78 N O8 P	791.547	791.547	4e-05	0.05	positive
52|716.5235|10.14	2-Linoleoyl-1-palmitoyl-sn-glycero-3-phosphoethanolamine	2|MS/MS, public match	716.524	10.14	C39 H74 N O8 P	715.516	715.515	0.00098	1.36	positive
450|246.1699|4.17	2-Methylbutyryl-L-carnitine	2|MS/MS, public match	246.17	4.17	C12 H23 N O4	245.163	245.163	-0.00011	-0.43	positive
712|246.1699|4.24	2-Methylbutyryl-L-carnitine	2|MS/MS, public match	246.17	4.24	C12 H23 N O4	245.163	245.163	-4e-05	-0.18	positive
140|136.0757|1.06	2-Phenylacetamide	2|MS/MS, public match	136.076	1.06	C8 H9 N O	135.068	135.068	-1e-05	-0.06	positive
790|300.2897|8.03	2S-Amino-4E-octadecene-1,3S-diol	2|MS/MS, public match	300.29	8.03	C18 H37 N O2	299.282	299.282	3e-05	0.11	positive
994|198.0872|2.15	3-(2-Amino-4-methyl-6-oxo-1,6-dihydro-5-pyrimidinyl)propanoic acid	2|MS/MS, public match	198.087	2.15	C8 H11 N3 O3	197.08	197.08	-0.0001	-0.5	positive
5680|198.076|1.06	3,4-Dihydroxy-DL-phenylalanine	2|MS/MS, public match	198.076	1.06	C9 H11 N O4	197.069	197.069	1e-05	0.05	positive
307|520.3401|7.37	3-Hydroxy-2-((9Z,12Z)-octadeca-9,12-dienoyloxy)propyl 2-(trimethylazaniumyl)ethyl phosphate	2|MS/MS, public match	520.34	7.37	C26 H50 N O7 P	519.333	519.332	0.00037	0.72	positive
2214|146.0924|0.66	4-Guanidinobutanoate	2|MS/MS, public match	146.092	0.66	C5 H8 N2 O2	128.059	128.059	0	-0.03	positive
2707|144.0477|0.62	4-Methyl-5-thiazoleethanol	2|MS/MS, public match	144.048	0.62	C6 H9 N O S	143.04	143.04	-3e-05	-0.19	positive
5639|288.1992|6.94	4-Thiazolidinecarboxylic acid, 2-undecyl-, (4R)-	2|MS/MS, public match	288.199	6.94	C15 H29 N O2 S	287.192	287.192	6e-05	0.21	positive
4664|276.119|0.58	5'-Methylthioadenosine	2|MS/MS, public match	276.119	0.58	C12 H15 N5 Na2	275.112	275.112	-0.0005	-1.82	positive
1074|298.0968|0.54	5'-S-Methyl-5'-thioadenosine	2|MS/MS, public match	298.097	0.54	C11 H15 N5 O3 S	297.09	297.09	-2e-05	-0.06	positive
3193|385.3466|8.65	8(9)-Dehydrocholesterol	2|MS/MS, public match	385.347	8.65	C27 H44 O	384.339	384.339	8e-05	0.2	positive
574|327.0798|1.23	Ac-Asp-Glu	2|MS/MS, public match	327.08	1.23	C11 H16 N2 O8	304.091	304.091	-3e-05	-0.09	positive
972|327.0798|1.31	Ac-Asp-Glu	2|MS/MS, public match	327.08	1.31	C11 H16 N2 O8	304.091	304.091	-6e-05	-0.2	positive
1542|121.0648|1.06	Acetophenone	2|MS/MS, public match	121.065	1.06	C8 H8 O	120.058	120.058	-1e-05	-0.05	positive
1173|136.0617|0.68	Adenine	2|MS/MS, public match	136.062	0.68	C5 H5 N5	135.054	135.054	-4e-05	-0.27	positive
454|136.0617|0.88	Adenine	2|MS/MS, public match	136.062	0.88	C5 H5 N5	135.054	135.054	-8e-05	-0.6	positive
496|136.0618|0.98	Adenine	2|MS/MS, public match	136.062	0.98	C5 H5 N5	135.054	135.054	-1e-05	-0.04	positive
563|136.0617|2.39	Adenine	2|MS/MS, public match	136.062	2.39	C5 H2 N4	118.028	118.028	-6e-05	-0.55	positive
564|136.0617|2.39	Adenine	2|MS/MS, public match	136.062	2.39	C5 H5 N5	135.054	135.054	-3e-05	-0.22	positive
4268|330.0601|1.73	Adenosine 3',5'-cyclicmonophosphate	2|MS/MS, public match	330.06	1.73	C7 H14 N7 Na O3 P2	329.053	329.053	-0.00033	-1	positive
1409|428.0368|2.73	Adenosine 5'-diphosphate	2|MS/MS, public match	428.037	2.73	C10 H15 N5 O10 P2	427.029	427.029	8e-05	0.2	positive
437|428.0367|1.73	Adenosine 5'-diphosphate	2|MS/MS, public match	428.037	1.73	C10 H15 N5 O10 P2	427.029	427.029	-2e-05	-0.05	positive
174|348.0704|0.98	Adenosine 5'-monophosphate	2|MS/MS, public match	348.07	0.98	C10 H14 N5 O7 P	347.063	347.063	-1e-05	-0.02	positive
1874|348.0704|1.74	Adenosine 5'-monophosphate	2|MS/MS, public match	348.07	1.74	C10 H14 N5 O7 P	347.063	347.063	4e-05	0.11	positive
134|508.003|1.32	Adenosine 5'-triphosphate	2|MS/MS, public match	508.003	1.32	C10 H16 N5 O13 P3	506.996	506.996	3e-05	0.05	positive
63|508.0029|1.16	Adenosine 5'-triphosphate	2|MS/MS, public match	508.003	1.16	C10 H16 N5 O13 P3	506.996	506.996	-0.0001	-0.19	positive
179|428.0367|0.68	Adenosine-5'-diphosphate	2|MS/MS, public match	428.037	0.68	C10 H15 N5 O10 P2	427.029	427.029	1e-05	0.02	positive
619|549.4882|13.04	AEG(o-16:3/16:0)	2|MS/MS, public match	549.488	13.04	C32 H66 N2 Na O P	548.481	548.481	-0.00015	-0.27	positive
28|784.5854|13.17	Arachidonoylthio-PC	2|MS/MS, public match	784.585	13.17	C47 H83 N3 P2 S	783.578	783.578	-0.00012	-0.16	positive
151|175.1188|0.46	Arginine	2|MS/MS, public match	175.119	0.46	C6 H14 N4 O2	174.112	174.112	-0.00017	-0.98	positive
601|175.119|0.57	Arginine	2|MS/MS, public match	175.119	0.57	C6 H14 N4 O2	174.112	174.112	0	0.02	positive
5701|263.0873|1.23	Asp-Glu	2|MS/MS, public match	263.087	1.23	C9 H14 N2 O7	262.08	262.08	-6e-05	-0.24	positive
4138|247.1288|2.88	Asp-Ile	2|MS/MS, public match	247.129	2.88	C10 H18 N2 O5	246.122	246.122	-1e-05	-0.03	positive
860|415.2117|7.26	Austinoneol	2|MS/MS, public match	415.212	7.26	C24 H30 O6	414.204	414.204	0.00011	0.26	positive
65|335.1061|4.15	Benzylpenicillin_20eV	2|MS/MS, public match	335.106	4.15	C16 H18 N2 O4 S	334.099	334.099	6e-05	0.17	positive
1479|383.1154|0.46	beta-D-Glucose	2|MS/MS, public match	383.115	0.46	C13 H27 N2 Na2 O2 P3	382.108	382.108	0.00015	0.4	positive
280|118.0862|0.5	Betaine	2|MS/MS, public match	118.086	0.5	C5 H11 N O2	117.079	117.079	-9e-05	-0.8	positive
796|118.0862|0.55	Betaine	2|MS/MS, public match	118.086	0.55	C5 H11 N O2	117.079	117.079	-6e-05	-0.54	positive
2722|744.0832|1.07	beta-Nicotinamide adenine dinucleotide phosphate	2|MS/MS, public match	744.083	1.07	C21 H28 N7 O17 P3	743.076	743.075	0.00045	0.6	positive
970|538.5197|9.87	Ceramide (18:1/16:0) [IIN-based: Match]	2|MS/MS, public match	538.52	9.87	C34 H67 N O3	537.512	537.512	0.00025	0.47	positive
3286|596.5982|11.27	Ceramide (d21:0/17:0)	2|MS/MS, public match	596.598	11.27	C38 H77 N O3	595.591	595.59	0.0005	0.84	positive
2364|284.099|3.12	Crotonoside	2|MS/MS, public match	284.099	3.12	C10 H13 N5 O5	283.092	283.092	8e-05	0.28	positive
236|542.0688|1.73	Cyclic adenosine diphosphate ribose	2|MS/MS, public match	542.069	1.73	C15 H21 N5 O13 P2	541.061	541.061	0.00034	0.62	positive
3383|155.0816|2.06	Cyclo(glycylprolyl)	2|MS/MS, public match	155.082	2.06	C7 H10 N2 O2	154.074	154.074	7e-05	0.45	positive
1123|306.0485|0.61	Cytidine 2',3'-cyclic phosphate	2|MS/MS, public match	306.048	0.61	C9 H12 N3 O7 P	305.041	305.041	-4e-05	-0.12	positive
1431|465.9837|1.73	Cytidine 5'-triphosphate	2|MS/MS, public match	465.984	1.73	C9 H16 N3 O14 P3	482.987	482.985	0.00235	4.86	positive
5113|300.2898|7.92	D-erythro-N-stearoylsphingosine	2|MS/MS, public match	300.29	7.92	C18 H37 N O2	299.282	299.282	4e-05	0.14	positive
387|302.3054|8.19	D-erythro-Sphinganine	2|MS/MS, public match	302.305	8.19	C18 H39 N O2	301.298	301.298	5e-05	0.16	positive
1216|382.2718|7.08	D-erythro-Sphinganine-1-phosphate	2|MS/MS, public match	382.272	7.08	C18 H40 N O5 P	381.265	381.264	0.00012	0.31	positive
2294|380.2561|6.99	D-erythro-Sphingosine-1-phosphate	2|MS/MS, public match	380.256	6.99	C18 H38 N O5 P	379.249	379.249	0.00011	0.3	positive
3362|279.1591|9.89	Dibutyl phthalate	2|MS/MS, public match	279.159	9.89	C16 H22 O4	278.152	278.152	1e-05	0.03	positive
224|531.4082|10.34	Didodecyl 3,3'-thiodipropionate oxide	2|MS/MS, public match	531.408	10.34	C29 H59 N2 O2 P S	530.401	530.403	-0.00259	-4.88	positive
5601|231.078|5.89	Diethyl 2-hydroxyphenylphosphonate	2|MS/MS, public match	231.078	5.89	C10 H15 O4 P	230.071	230.071	-2e-05	-0.11	positive
1236|391.2844|9.89	Di-n-octyl phthalate	2|MS/MS, public match	391.284	9.89	C24 H38 O4	390.277	390.277	0.0001	0.24	positive
5141|182.0812|2.15	DL-o-Tyrosine	2|MS/MS, public match	182.081	2.15	C9 H11 N O3	181.074	181.074	7e-05	0.36	positive
3168|792.5518|12.99	Docosahexaenoyl PAF C-16	2|MS/MS, public match	792.552	12.99	C35 H77 N5 O14	791.544	791.547	-0.00233	-2.94	positive
636|792.59|10.84	Docosahexaenoyl PAF C-16	2|MS/MS, public match	792.59	10.84	C51 H78 N Na O4	791.583	791.583	-8e-05	-0.1	positive
202|220.118|3.46	D-pantothenic acid	2|MS/MS, public match	220.118	3.46	C9 H17 N O5	219.111	219.111	6e-05	0.26	positive
2047|174.0138|0.84	D-Pyroglutamic acid	2|MS/MS, public match	174.014	0.84	C5 H5 N Na2 O3	173.007	173.006	5e-05	0.3	positive
6409|192.0246|0.84	D-Pyroglutamic acid	2|MS/MS, public match	192.025	0.84	C4 H5 N3 O6	191.017	191.018	-0.00065	-3.42	positive
4117|457.1119|4.1	Flavine mononucleotide	2|MS/MS, public match	457.112	4.1	C17 H21 N4 O9 P	456.105	456.105	1e-05	0.03	positive
71|203.0525|0.46	Fructose	2|MS/MS, public match	203.053	0.46	C6 H11 Na O6	202.045	202.045	-0.00014	-0.71	positive
5006|104.0705|0.47	gamma-Aminobutyric acid	2|MS/MS, public match	104.07	0.47	C4 H9 N O2	103.063	103.063	-0.00015	-1.42	positive
455|148.0603|0.58	Glutamic acid	2|MS/MS, public match	148.06	0.58	C5 H9 N O4	147.053	147.053	-9e-05	-0.61	positive
469|147.0764|0.56	Glutamine	2|MS/MS, public match	147.076	0.56	C5 H10 N2 O3	146.069	146.069	-1e-05	-0.06	positive
40|308.0913|0.76	Glutathione	2|MS/MS, public match	308.091	0.76	C10 H17 N3 O6 S	307.084	307.084	0.00019	0.63	positive
5|308.0912|0.7	Glutathione	2|MS/MS, public match	308.091	0.7	C10 H17 N3 O6 S	307.084	307.084	0.00014	0.45	positive
1022|308.0906|1.27	Glutathione reduced	2|MS/MS, public match	308.091	1.27	C11 H19 N Na2 O4 S	307.083	307.083	0.00026	0.85	positive
4854|377.2031|0.67	Glu-Thr-Lys	2|MS/MS, public match	377.203	0.67	C15 H28 N4 O7	376.196	376.196	3e-05	0.07	positive
2024|247.1288|1.84	Glu-Val	2|MS/MS, public match	247.129	1.84	C10 H18 N2 O5	246.122	246.122	-4e-05	-0.17	positive
2486|247.1289|1.96	Glu-Val	2|MS/MS, public match	247.129	1.96	C10 H18 N2 O5	246.122	246.122	1e-05	0.05	positive
1650|258.11|0.67	Glycerophosphocholine	2|MS/MS, public match	258.11	0.67	C8 H20 N O6 P	257.103	257.103	-6e-05	-0.25	positive
3204|414.3004|6.48	glycoursodeoxycholic acid	2|MS/MS, public match	414.3	6.48	C20 H40 N5 O2 P	413.293	413.292	0.00112	2.71	positive
1333|152.0567|0.93	Guanine	2|MS/MS, public match	152.057	0.93	C5 H5 N5 O	151.049	151.049	3e-05	0.17	positive
1217|444.032|1.13	Guanosine-5'-diphosphate	2|MS/MS, public match	444.032	1.13	C10 H15 N5 O11 P2	443.025	443.024	0.00035	0.8	positive
1291|444.0316|0.69	Guanosine-5'-diphosphate	2|MS/MS, public match	444.032	0.69	C10 H15 N5 O11 P2	443.024	443.024	-5e-05	-0.1	positive
973|444.0317|0.9	Guanosine-5'-diphosphate	2|MS/MS, public match	444.032	0.9	C10 H15 N5 O11 P2	443.024	443.024	7e-05	0.16	positive
1569|364.0655|0.93	Guanosine-5'-monophosphate	2|MS/MS, public match	364.065	0.93	C10 H14 N5 O8 P	363.058	363.058	0.00017	0.48	positive
4524|170.0925|1.86	Histidine methyl ester	2|MS/MS, public match	170.093	1.86	C7 H11 N3 O2	169.085	169.085	6e-05	0.36	positive
2202|132.0655|0.56	Hydroxyproline	2|MS/MS, public match	132.065	0.56	C5 H9 N O3	131.058	131.058	1e-05	0.11	positive
222|137.0458|2.66	Hypoxanthine	2|MS/MS, public match	137.046	2.66	C5 H4 N4 O	136.038	136.039	-2e-05	-0.17	positive
327|136.0618|3.34	hypoxanthine	2|MS/MS, public match	136.062	3.34	C5 H2 N4	118.028	118.028	0	-0.02	positive
207|232.1544|3.79	Isobutyryl-L-carnitine	2|MS/MS, public match	232.154	3.79	C11 H21 N O4	231.147	231.147	6e-05	0.24	positive
248|132.1018|0.72	Isoleucine	2|MS/MS, public match	132.102	0.72	C6 H13 N O2	131.095	131.095	-8e-05	-0.58	positive
83|132.1019|0.88	Isoleucine	2|MS/MS, public match	132.102	0.88	C6 H13 N O2	131.095	131.095	3e-05	0.24	positive
769|219.0826|0.46	L-arginine	2|MS/MS, public match	219.083	0.46	C6 H13 N4 Na O2	196.093	196.094	-0.00026	-1.33	positive
4830|343.2955|6.48	Lauramidopropyl betaine	2|MS/MS, public match	343.296	6.48	C19 H38 N2 O3	342.288	342.288	-1e-05	-0.01	positive
3698|144.1019|0.6	L-Carnitine	2|MS/MS, public match	144.102	0.6	C7 H15 N O3	161.105	161.105	2e-05	0.11	positive
4519|122.0269|1.27	L-Cysteine	2|MS/MS, public match	122.027	1.27	C3 H7 N O2 S	121.02	121.02	-0.00011	-0.91	positive
1043|148.0604|1.31	L-Glutamic acid	2|MS/MS, public match	148.06	1.31	C5 H9 N O4	147.053	147.053	-6e-05	-0.43	positive
1775|148.0604|0.99	L-Glutamic acid	2|MS/MS, public match	148.06	0.99	C5 H9 N O4	147.053	147.053	1e-05	0.05	positive
513|192.0241|0.46	L-glutamic acid	2|MS/MS, public match	192.024	0.46	C5 H7 N Na2 O4	191.017	191.017	-0.00018	-0.94	positive
670|148.0604|1.23	L-Glutamic acid	2|MS/MS, public match	148.06	1.23	C5 H9 N O4	147.053	147.053	-5e-05	-0.34	positive
1319|156.0768|1.02	L-Hisitine	2|MS/MS, public match	156.077	1.02	C6 H9 N3 O2	155.07	155.069	4e-05	0.28	positive
2899|192.0658|2.38	L-Kynurenine	2|MS/MS, public match	192.066	2.38	C10 H12 N2 O3	208.085	208.085	0.00016	0.76	positive
1135|520.34|7.3	LPC 18:2	2|MS/MS, public match	520.34	7.3	C26 H50 N O7 P	519.333	519.332	0.00031	0.59	positive
1060|478.293|7.32	LPE 18:2	2|MS/MS, public match	478.293	7.32	C22 H41 N5 Na O3 P	477.286	477.284	0.00131	2.75	positive
2120|478.2931|7.25	LPE 18:2	2|MS/MS, public match	478.293	7.25	C20 H46 N3 Na O4 P2	477.286	477.286	-0.00026	-0.53	positive
1486|174.0138|0.73	L-Pyroglutamic acid	2|MS/MS, public match	174.014	0.73	C5 H5 N Na2 O3	173.007	173.006	5e-05	0.29	positive
1487|174.0139|0.73	L-Pyroglutamic acid	2|MS/MS, public match	174.014	0.73	C5 H7 N Na2 O4	191.017	191.017	0.00012	0.62	positive
2550|387.2895|7.42	Luffariellolide	2|MS/MS, public match	387.289	7.42	C25 H38 O3	386.282	386.282	0.00013	0.33	positive
4983|387.2895|7.52	Luffariellolide	2|MS/MS, public match	387.289	7.52	C25 H38 O3	386.282	386.282	0.0001	0.27	positive
143|494.3245|7.19	Lyso PC (16:1)	2|MS/MS, public match	494.325	7.19	C24 H48 N O7 P	493.317	493.317	0.00034	0.69	positive
1682|494.3245|7.3	Lyso PC (16:1)	2|MS/MS, public match	494.325	7.3	C20 H47 N7 Na2 P2	493.317	493.316	0.00089	1.8	positive
604|494.3244|7.12	Lyso PC (16:1)	2|MS/MS, public match	494.324	7.12	C24 H48 N O7 P	493.317	493.317	0.00025	0.52	positive
1591|542.3245|7.19	Lyso PC (20:5)	2|MS/MS, public match	542.324	7.19	C27 H45 N5 Na O3 P	541.317	541.316	0.00145	2.67	positive
1264|568.3398|7.37	Lyso PC (22:6)	2|MS/MS, public match	568.34	7.37	C28 H51 N Na O7 P	567.333	567.33	0.00247	4.36	positive
370|568.3397|7.42	Lyso PC (22:6)	2|MS/MS, public match	568.34	7.42	C29 H47 N5 Na O3 P	567.332	567.331	0.00105	1.86	positive
1515|492.4778|8.8	N-(1,3-dihydroxyoctadec-4-en-2-yl)tetradecanamide	2|MS/MS, public match	492.478	8.8	C32 H61 N O2	491.471	491.47	0.00031	0.64	positive
735|492.4778|10.21	N-(1,3-dihydroxyoctadec-4-en-2-yl)tetradecanamide	2|MS/MS, public match	492.478	10.21	C32 H61 N O2	491.47	491.47	0.00025	0.51	positive
818|492.4777|9.05	N-(1,3-dihydroxyoctadec-4-en-2-yl)tetradecanamide	2|MS/MS, public match	492.478	9.05	C32 H61 N O2	491.47	491.47	0.00022	0.46	positive
5898|594.5825|11.14	N-(Eicosanoyl)sphingosine	2|MS/MS, public match	594.582	11.14	C38 H75 N O3	593.575	593.575	0.00038	0.64	positive
37|731.6068|10.25	N-(Octadecanoyl)sphing-4-enine-1-phosphocholine	2|MS/MS, public match	731.607	10.25	C41 H83 N2 O6 P	730.6	730.599	0.00069	0.94	positive
1460|548.5407|10.87	N-[1,3-dihydroxyoctadec-4-en-2-yl]octadecanamide	2|MS/MS, public match	548.541	10.87	C36 H69 N O2	547.533	547.533	0.00058	1.06	positive
1598|212.0529|0.98	N-Acetylglutamatic acid	2|MS/MS, public match	212.053	0.98	C7 H11 N O5	189.064	189.064	4e-05	0.19	positive
3658|212.0529|1.04	N-Acetylglutamatic acid	2|MS/MS, public match	212.053	1.04	C7 H11 N O5	189.064	189.064	2e-05	0.08	positive
6308|224.0917|2.16	N-Acetyl-L-tyrosine	2|MS/MS, public match	224.092	2.16	C11 H13 N O4	223.084	223.084	-2e-05	-0.11	positive
949|664.1169|2.77	NAD+	2|MS/MS, public match	664.117	2.77	C18 H29 N9 Na O11 P3	663.11	663.11	-0.00011	-0.16	positive
4076|175.1078|0.54	N-alpha-Acetyl-L-ornithine	2|MS/MS, public match	175.108	0.54	C7 H14 N2 O3	174.1	174.1	0	-0.02	positive
2240|648.6292|11.43	Nervonic ceramide	2|MS/MS, public match	648.629	11.43	C42 H81 N O3	647.622	647.622	0.00031	0.48	positive
2118|276.1442|1.05	N-Fructosyl isoleucine	2|MS/MS, public match	276.144	1.05	C11 H20 N5 Na O3	293.148	293.146	0.00116	3.94	positive
2119|276.1442|1.04	N-Fructosyl isoleucine	2|MS/MS, public match	276.144	1.04	C13 H25 N O S2	275.137	275.138	-0.00079	-2.88	positive
103|123.0553|1.73	Niacinamide	2|MS/MS, public match	123.055	1.73	C6 H6 N2 O	122.048	122.048	-3e-05	-0.23	positive
620|123.0552|1.41	Niacinamide	2|MS/MS, public match	123.055	1.41	C6 H6 N2 O	122.048	122.048	-4e-05	-0.32	positive
356|123.0552|2.77	Nicotinamide	2|MS/MS, public match	123.055	2.77	C6 H6 N2 O	122.048	122.048	-5e-05	-0.38	positive
49|664.117|1.73	Nicotinamide adenine dinucleotide	2|MS/MS, public match	664.117	1.73	C21 H27 N7 O14 P2	663.11	663.109	0.00057	0.85	positive
6489|335.064|0.6	Nicotinamide mononucleotide	2|MS/MS, public match	335.064	0.6	C11 H15 N2 O8 P	334.057	334.057	0.00011	0.33	positive
692|647.5127|8.67	N-Lauroyl-D-erythro-sphingosylphosphorylcholine	2|MS/MS, public match	647.513	8.67	C35 H71 N2 O6 P	646.505	646.505	0.0005	0.77	positive
1233|261.1445|3.68	N-L-gamma-Glutamyl-L-leucine	2|MS/MS, public match	261.144	3.68	C11 H20 N2 O5	260.137	260.137	4e-05	0.14	positive
3078|162.076|0.61	N-Methyl-L-glutamic acid	2|MS/MS, public match	162.076	0.61	C6 H11 N O4	161.069	161.069	-4e-05	-0.23	positive
2897|510.4882|10.21	N-Myristoyl-D-erythro-sphingosine	2|MS/MS, public match	510.488	10.21	C32 H63 N O3	509.481	509.481	0.00027	0.54	positive
1352|650.6448|11.79	N-Nervonoyl-D-erythro-sphinganine	2|MS/MS, public match	650.645	11.79	C42 H83 N O3	649.638	649.637	0.00028	0.43	positive
904|813.685|10.92	N-Nervonoyl-D-erythro-sphingosylphosphorylcholine	2|MS/MS, public match	813.685	10.92	C47 H93 N2 O6 P	812.678	812.677	0.00064	0.79	positive
51|729.5908|9.74	N-Oleoyl-D-erythro-sphingosylphosphorylcholine	2|MS/MS, public match	729.591	9.74	C41 H81 N2 O6 P	728.584	728.583	0.00032	0.44	positive
3915|566.551|10.87	N-Stearoyl-D-erythro-sphingosine	2|MS/MS, public match	566.551	10.87	C36 H71 N O3	565.544	565.543	0.00052	0.92	positive
1999|568.5667|10.97	N-Stearoylsphinganine	2|MS/MS, public match	568.567	10.97	C36 H73 N O3	567.559	567.559	0.00045	0.8	positive
3986|568.5665|10.4	N-Stearoylsphinganine	2|MS/MS, public match	568.567	10.4	C36 H73 N O3	567.559	567.559	0.00021	0.37	positive
2161|247.1401|0.82	Octopine	2|MS/MS, public match	247.14	0.82	C9 H18 N4 O4	246.133	246.133	-3e-05	-0.13	positive
1646|312.1166|0.74	Ophthalmic acid	2|MS/MS, public match	312.117	0.74	C8 H20 N5 Na2 O3 P	311.109	311.11	-0.00056	-1.79	positive
2458|300.2898|8.25	Palmitoyl ethanolamide	2|MS/MS, public match	300.29	8.25	C18 H37 N O2	299.283	299.282	8e-05	0.28	positive
1|703.5756|9.59	Palmitoyl sphingomyelin	2|MS/MS, public match	703.576	9.59	C39 H79 N2 O6 P	702.568	702.568	0.0007	0.99	positive
467|703.5755|13	Palmitoyl sphingomyelin	2|MS/MS, public match	703.576	13	C39 H79 N2 O6 P	702.568	702.568	0.0006	0.86	positive
27|780.5538|10.05	Palmitoyleicosapentaenoyl phosphatidylcholine	2|MS/MS, public match	780.554	10.05	C44 H78 N O8 P	779.547	779.547	6e-05	0.07	positive
1006|703.5118|9.51	PC(14:0/16:1)	2|MS/MS, public match	703.512	9.51	C30 H72 N8 O6 P2	702.504	702.505	-0.00053	-0.76	positive
25|756.554|10.1	PC-DAG (16:0/18:3)	2|MS/MS, public match	756.554	10.1	C44 H78 K N O6	755.547	755.547	7e-05	0.09	positive
502|752.5228|9.63	PC-DAG (16:0/18:5)	2|MS/MS, public match	752.523	9.63	C39 H74 N3 Na O7 S	751.516	751.515	0.00105	1.39	positive
286|832.5851|10.25	PC-DAG (20:4/20:3)	2|MS/MS, public match	832.585	10.25	C48 H75 N9 Na P	831.578	831.578	-0.00027	-0.33	positive
41|832.5851|10.38	PC-DAG (20:4/20:3)	2|MS/MS, public match	832.585	10.38	C48 H82 N O8 P	831.578	831.578	-2e-05	-0.02	positive
1256|690.5078|9.63	PE-DAG (16:0/16:1)	2|MS/MS, public match	690.508	9.63	C35 H68 N7 Na O3 S	689.5	689.5	0.0003	0.44	positive
785|702.508|9.97	PE-DAG (16:1/18:1)	2|MS/MS, public match	702.508	9.97	C41 H68 K N5 O2	701.501	701.501	-0.00023	-0.33	positive
941|335.1061|4.66	penicillin g	2|MS/MS, public match	335.106	4.66	C16 H18 N2 O4 S	334.099	334.099	0.0001	0.31	positive
854|124.0393|0.82	Picolinic acid	2|MS/MS, public match	124.039	0.82	C6 H5 N O2	123.032	123.032	0	0	positive
4542|130.0862|0.63	Pipecolinic acid	2|MS/MS, public match	130.086	0.63	C6 H11 N O2	129.079	129.079	-2e-05	-0.15	positive
5535|130.0862|0.68	Pipecolinic acid	2|MS/MS, public match	130.086	0.68	C6 H11 N O2	129.079	129.079	-4e-05	-0.3	positive
4559|231.0975|0.53	Pro-Asp	2|MS/MS, public match	231.097	0.53	C9 H14 N2 O5	230.09	230.09	-4e-05	-0.18	positive
2009|245.1131|0.59	Pro-Glu	2|MS/MS, public match	245.113	0.59	C10 H16 N2 O5	244.106	244.106	-5e-05	-0.22	positive
4039|173.0921|0.57	Pro-Gly	2|MS/MS, public match	173.092	0.57	C7 H12 N2 O3	172.085	172.085	-1e-05	-0.06	positive
269|116.0707|0.5	Proline	2|MS/MS, public match	116.071	0.5	C5 H9 N O2	115.063	115.063	8e-05	0.68	positive
1324|116.0164|0.7	Proline	2|MS/MS, public match	116.016	0.7	C4 H5 N O S	115.009	115.009	-6e-05	-0.56	positive
1488|116.0165|0.76	Proline	2|MS/MS, public match	116.016	0.76	C4 H5 N O S	115.009	115.009	2e-05	0.14	positive
4285|168.0655|0.84	Pyridoxal	2|MS/MS, public match	168.065	0.84	C8 H9 N O3	167.058	167.058	-2e-05	-0.12	positive
278|130.05|0.72	Pyroglutamic acid	2|MS/MS, public match	130.05	0.72	C5 H7 N O3	129.043	129.043	0.00011	0.87	positive
382|130.0499|0.84	Pyroglutamic acid	2|MS/MS, public match	130.05	0.84	C5 H7 N O3	129.043	129.043	8e-05	0.62	positive
1571|385.129|2.39	S-Adenosyl-L-homocysteine	2|MS/MS, public match	385.129	2.39	C14 H20 N6 O5 S	384.122	384.122	0.00012	0.3	positive
583|399.1445|0.54	S-Adenosylmethionine	2|MS/MS, public match	399.144	0.54	C15 H22 N6 O5 S	398.137	398.137	-5e-05	-0.13	positive
340|380.1123|1.66	S-Lactoylglutathione	2|MS/MS, public match	380.112	1.66	C13 H21 N3 O8 S	379.105	379.105	7e-05	0.2	positive
19|675.5438|9.11	Sphingomyelin (18:1/14:0)	2|MS/MS, public match	675.544	9.11	C37 H75 N2 O6 P	674.537	674.536	0.00027	0.4	positive
2706|328.3211|8.78	Stearoyl ethanolamide	2|MS/MS, public match	328.321	8.78	C20 H41 N O2	327.314	327.314	0.00013	0.39	positive
4011|134.0268|0.51	Thiazolidine-2-carboxylic acid	2|MS/MS, public match	134.027	0.51	C4 H7 N O2 S	133.02	133.02	-0.0002	-1.47	positive
1894|138.0548|0.54	Trigonelline	2|MS/MS, public match	138.055	0.54	C7 H7 N O2	137.048	137.048	-0.00011	-0.83	positive
6924|363.1552|1.06	tyrosine	2|MS/MS, public match	363.155	1.06	C11 H22 N8 O4 S	362.148	362.148	-0.00052	-1.43	positive
1143|113.0345|1.3	Uracil	2|MS/MS, public match	113.034	1.3	C4 H4 N2 O2	112.027	112.027	-3e-05	-0.22	positive
1443|169.0356|0.94	Uric acid	2|MS/MS, public match	169.036	0.94	C5 H4 N4 O3	168.028	168.028	0	0	positive
569|153.0407|1.24	Xanthine	2|MS/MS, public match	153.041	1.24	C5 H4 N4 O2	152.033	152.033	0	-0.02	positive
91|166.0863|2.15	(2S)-2-Hydroxy-2-phenylpropanoic acid	4|MS/MS, match	166.086	2.15	C9 H10 O3	148.052	166.063	-18.0105	-108456	positive	suspect annotation - H2O
1117|798.5408|10.74	1-(1Z-Octadecenyl)-2-(4Z,7Z,10Z,13Z,16Z,19Z-docosahexaenoyl)-sn-glycero-3-phosphoethanolamine	4|MS/MS, match	798.541	10.74	C45 H78 N O7 P	797.534	775.552	21.9819	28343.6	positive	suspect [M+Na]+ match to [M+H] spectra
314|766.5359|10.84	1,2-Dioleoyl-sn-glycero-3-phosphoethanolamine	4|MS/MS, match	766.536	10.84	C41 H78 N O8 P	765.529	743.547	21.9822	29563.9	positive	suspect [M+Na]+ match to [M+H] spectra
2761|433.2326|7.43	1-Hexadecanoyl-2-sn-glycero-3-phosphate	4|MS/MS, match	433.233	7.43	C19 H39 O7 P	432.225	410.243	21.982	53582.9	positive	suspect [M+Na]+ match to [M+H] spectra
67|137.0709|0.48	1-Methylnicotinamide cation	4|MS/MS, match	137.071	0.48	C7 H9 N2 O	136.064	137.071	-1.00782	-7352.53	positive	[M+] incorrect annotation as [M+H]+
3862|562.327|7.95	1-O-Hexadecyl-2-O-acetyl-sn-glyceryl-3-phosphorylcholine	4|MS/MS, match	562.327	7.95	C26 H54 N O7 P	561.32	523.364	37.9559	72523	positive	suspect [M+K]+ match to [M+H] spectra
1414|476.2749|7.42	1-Palmitoyl-2-hydroxy-sn-glycero-3-phosphoethanolamine	4|MS/MS, match	476.275	7.42	C21 H44 N O7 P	475.268	453.286	21.9821	48495.1	positive	suspect [M+Na]+ match to [M+H] spectra
3011|313.2739|10.89	1-Palmitoylglycerol	4|MS/MS, match	313.274	10.89	C19 H38 O4	312.267	330.277	-18.0104	-54531.1	positive	suspect annotation - H2O
210|991.6718|7.49	1-Palmitoyl-sn-glycero-3-phosphocholine	4|MS/MS, match	991.672	7.49	C24 H50 N O7 P	990.665	495.332	495.332	999999	positive	suspect [2M] species
3356|534.2956|7.49	1-Palmitoyl-sn-glycero-3-phosphocholine	4|MS/MS, match	534.296	7.49	C24 H50 N O7 P	533.288	495.332	37.9559	76627.1	positive	suspect [M+K]+ match to [M+H] spectra
1282|478.3293|13.21	1-Palmitoyl-sn-glycero-3-phosphocholine	4|MS/MS, match	478.329	13.21	C24 H50 N O7 P	477.322	495.332	-18.0105	-36360.4	positive	suspect annotation - H2O
2723|506.3607|7.84	1-Stearoyl-2-hydroxy-sn-glycero-3-phosphocholine	4|MS/MS, match	506.361	7.84	C26 H54 N O7 P	505.353	523.364	-18.0104	-34412.8	positive	suspect annotation - H2O
1356|341.305|7.79	2,3-Dihydroxypropyl octadecanoate	4|MS/MS, match	341.305	7.79	C21 H42 O4	340.298	358.308	-18.0106	-50265.6	positive	suspect annotation - H2O
887|341.305|7.87	2,3-Dihydroxypropyl octadecanoate	4|MS/MS, match	341.305	7.87	C21 H42 O4	340.298	358.308	-18.0106	-50265.6	positive	suspect annotation - H2O
2104|239.0815|7.39	2-[(4-Aminobenzoyl)amino]benzoic acid	4|MS/MS, match	239.082	7.39	C14 H12 N2 O3	238.074	256.085	-18.0105	-70330.4	positive	suspect annotation - H2O
1833|361.2738|7.35	2-Arachidonoylglycerol	4|MS/MS, match	361.274	7.35	C23 H38 O4	360.267	378.277	-18.0104	-47611.8	positive	suspect annotation - H2O
929|361.2739|7.29	2-Arachidonoylglycerol	4|MS/MS, match	361.274	7.29	C23 H38 O4	360.267	378.277	-18.0104	-47611.7	positive	suspect annotation - H2O
1359|144.0808|3.76	2-Methylisoquinolin-2-ium cation	4|MS/MS, match	144.081	3.76	C10 H10 N	143.074	144.081	-1.00782	-6994.79	positive	[M+] incorrect annotation as [M+H]+
200|282.2792|8.03	2S-Amino-4E-octadecene-1,3S-diol	4|MS/MS, match	282.279	8.03	C18 H37 N O2	281.272	299.282	-18.0105	-60179.1	positive	suspect annotation - H2O
2355|237.1849|7.02	4,11-Dimethyl-8-(propan-2-yl)-5,12-dioxatricyclo[9.1.0.04,6]dodecan-7-ol	4|MS/MS, match	237.185	7.02	C15 H26 O3	236.178	254.188	-18.0105	-70855.2	positive	suspect annotation - H2O
4107|180.1748|6	4-Hydroxydodecanoic acid	4|MS/MS, match	180.175	6	C12 H24 O3	162.141	216.173	-54.0316	-249947	positive	suspect annotation - 3(H2O)
1025|450.0188|0.77	Adenosine 5'-diphosphate	4|MS/MS, match	450.019	0.77	C10 H15 N5 O10 P2	449.012	427.029	21.9821	51476.8	positive	suspect [M+Na]+ match to [M+H] spectra
2154|855.0659|0.68	Adenosine-5'-diphosphate	4|MS/MS, match	855.066	0.68	C10 H15 N5 O10 P2	854.059	427.029	427.029	1e+06	positive	suspect [2M] species
1958|388.394|11	Benzyldimethylstearylammonium cation	4|MS/MS, match	388.394	11	C27 H50 N	387.387	388.394	-1.00763	-2594.35	positive	[M+] incorrect annotation as [M+H]+
438|332.3313|9.86	Benzyldimethyltetradecylammonium cation	4|MS/MS, match	332.331	9.86	C23 H42 N	331.324	332.332	-1.00771	-3032.24	positive	[M+] incorrect annotation as [M+H]+
1836|564.0504|1.72	Cyclic adenosine diphosphate ribose	4|MS/MS, match	564.05	1.72	C15 H21 N5 O13 P2	563.043	541.061	21.982	40627.7	positive	suspect [M+Na]+ match to [M+H] spectra
1462|328.0306|0.61	Cytidine 2',3'-cyclic monophosphoric acid	4|MS/MS, match	328.031	0.61	C9 H12 N3 O7 P	327.023	305.041	21.982	72062.3	positive	suspect [M+Na]+ match to [M+H] spectra
5602|231.0781|5.91	Diethyl 2-hydroxyphenylphosphonate	4|MS/MS, match	231.078	5.91	C10 H15 O4 P	208.089	230.071	-21.9819	-95544.2	positive	suspect [M+H]+ match to [M+Na] spectra
884|494.5661|11.67	Dihexadecyldimethylammonium cation	4|MS/MS, match	494.566	11.67	C34 H72 N	493.559	494.566	-1.00763	-2037.41	positive	[M+] incorrect annotation as [M+H]+
657|550.6289|11.8	Dimethyldioctadecylammonium cation	4|MS/MS, match	550.629	11.8	C38 H80 N	549.622	550.629	-1.0075	-1829.73	positive	[M+] incorrect annotation as [M+H]+
3453|615.175|0.76	Glutathione	4|MS/MS, match	615.175	0.76	C10 H17 N3 O6 S	614.168	307.084	307.084	1e+06	positive	suspect [2M] species
598|615.1746|0.7	Glutathione	4|MS/MS, match	615.175	0.7	C10 H17 N3 O6 S	614.167	307.084	307.084	999999	positive	suspect [2M] species
5066|285.2425|6.9	Glycerol 1-myristate	4|MS/MS, match	285.243	6.9	C17 H34 O4	284.235	302.246	-18.0104	-59588.8	positive	suspect annotation - H2O
917|296.0656|0.47	Glycerophosphocholine	4|MS/MS, match	296.066	0.47	C8 H20 N O6 P	295.058	257.103	37.9556	147628	positive	suspect [M+K]+ match to [M+H] spectra
3627|413.3051|7.61	Hecogenin	4|MS/MS, match	413.305	7.61	C27 H42 O4	412.298	430.308	-18.0105	-41854.8	positive	suspect annotation - H2O
1175|291.0701|2.69	Inosine	4|MS/MS, match	291.07	2.69	C10 H12 N4 O5	290.063	268.081	21.982	81997.8	positive	suspect [M+Na]+ match to [M+H] spectra
508|130.0498|1.15	L-Glutamic acid	4|MS/MS, match	130.05	1.15	C5 H9 N O4	129.043	147.053	-18.0106	-122477	positive	suspect annotation - H2O
1280|162.0219|0.76	L-Glutathione, reduced	4|MS/MS, match	162.022	0.76	C10 H17 N3 O6 S	161.015	307.084	-146.069	-475665	positive	suspect annotation - glutathione conjugate
54|179.0485|0.7	L-Glutathione, reduced	4|MS/MS, match	179.048	0.7	C10 H17 N3 O6 S	161.015	307.084	-146.069	-475665	positive	suspect annotation - glutathione conjugate
2488|389.3051|7.62	Methyl deoxycholate	4|MS/MS, match	389.305	7.62	C25 H42 O4	388.298	406.308	-18.0104	-44327.1	positive	suspect annotation - H2O
1368|311.2581|7.06	Monopalmitolein (9c)	4|MS/MS, match	311.258	7.06	C19 H36 O4	310.251	328.261	-18.0105	-54866.3	positive	suspect annotation - H2O
955|170.0424|0.59	N-Acetylserine	4|MS/MS, match	170.042	0.59	C5 H9 N O4	169.035	147.053	21.982	149483	positive	suspect [M+Na]+ match to [M+H] spectra
353|326.3782|10.47	N-Decyl-N,N-dimethyl-1-decanaminium cation	4|MS/MS, match	326.378	10.47	C22 H48 N	325.371	326.379	-1.00774	-3087.64	positive	[M+] incorrect annotation as [M+H]+
732|520.509|8.97	N-Palmitoyl-D-sphingosine	4|MS/MS, match	520.509	8.97	C34 H67 N O3	519.502	537.512	-18.0104	-33506.9	positive	suspect annotation - H2O
168|613.1592|1.15	Oleic acid	4|MS/MS, match	613.159	1.15	C18 H34 O2	612.152	282.256	329.896	1.16878e+06	positive	suspect [2M] species
305|613.1591|1.25	Oleic acid	4|MS/MS, match	613.159	1.25	C18 H34 O2	612.152	282.256	329.896	1.16878e+06	positive	suspect [2M] species
6346|695.1335|0.98	Oleic acid	4|MS/MS, match	695.134	0.98	C18 H34 O2	694.126	282.256	411.87	1.45921e+06	positive	suspect [2M] species
46|120.0808|2.15	Phenylacetaldehyde	4|MS/MS, match	120.081	2.15	C8 H8 O	102.047	120.058	-18.0105	-150016	positive	suspect annotation - H2O
2010|245.1132|0.6	Pro-Glu	4|MS/MS, match	245.113	0.6	C10 H16 N2 O5	222.124	244.106	-21.982	-90050.9	positive	suspect [M+H]+ match to [M+Na] spectra
1954|150.0549|0.83	Pyridoxal	4|MS/MS, match	150.055	0.83	C8 H9 N O3	149.048	167.058	-18.0106	-107810	positive	suspect annotation - H2O
1101|152.0706|1.07	Pyridoxine	4|MS/MS, match	152.071	1.07	C8 H11 N O3	151.063	169.074	-18.0106	-106525	positive	suspect annotation - H2O
2902|464.2829|5.93	Tauroursodeoxycholic acid	4|MS/MS, match	464.283	5.93	C26 H45 N O6 S	463.276	499.297	-36.0211	-72143.7	positive	suspect annotation - 2(H2O)
6116|464.283|6	Tauroursodeoxycholic acid	4|MS/MS, match	464.283	6	C26 H45 N O6 S	463.276	499.297	-36.0211	-72143.6	positive	suspect annotation - 2(H2O)
3037|464.2829|5.93	Tauroursodeoxycholic acid	4|MS/MS, match	464.283	5.93	C26 H45 N O6 S	481.286	499.297	-18.0106	-36071.9	positive	suspect annotation - H2O
2042|265.1117|0.62	Thiamine cation	4|MS/MS, match	265.112	0.62	C12 H17 N4 O S	264.104	265.112	-1.00783	-3801.53	positive	[M+] incorrect annotation as [M+H]+
4282|265.1118|0.75	Thiamine cation	4|MS/MS, match	265.112	0.75	C12 H17 N4 O S	264.104	265.112	-1.00782	-3801.47	positive	[M+] incorrect annotation as [M+H]+
106|603.5351|12.9		4|MS/MS, match	603.535	12.9	C42 H80 N O4	602.528				positive
1076|160.1331|0.96		4|MS/MS, match	160.133	0.96	C8 H18 N O2	159.126				positive
1088|184.0734|7.56		4|MS/MS, match	184.073	7.56	C42 H85 N O8 P	183.066				positive
1110|504.3064|7.84		4|MS/MS, match	504.306	7.84	C23 H48 N O7 P	503.299				positive
1131|385.2738|7.32		4|MS/MS, match	385.274	7.32	C45 H78 N O7 P	384.267				positive
117|182.0812|1.06		4|MS/MS, match	182.081	1.06	C13 H19 N O3	164.047				positive
123|520.509|9.85		4|MS/MS, match	520.509	9.85	C34 H67 N O3	519.502				positive
1269|131.0491|2.15		4|MS/MS, match	131.049	2.15	C18 H19 N O3	130.042				positive
1316|188.1756|0.46		4|MS/MS, match	188.176	0.46	C18 H34 O2	187.168				positive
136|766.536|12.88		4|MS/MS, match	766.536	12.88	C41 H78 N O8 P	765.529				positive
1374|130.159|4.15		4|MS/MS, match	130.159	4.15	C16 H25 Cl N2 O	129.152				positive
1385|630.6188|10.96		4|MS/MS, match	630.619	10.96	C42 H81 N O3	629.611				positive
1463|328.0306|0.62		4|MS/MS, match	328.031	0.62	C18 H34 O2	345.034				positive
1565|263.1463|0.76		4|MS/MS, match	263.146	0.76	C21 H39 N7 O12	262.139				positive
157|780.5518|13.09		4|MS/MS, match	780.552	13.09	C42 H80 N O8 P	779.544				positive
1586|355.0739|1.26		4|MS/MS, match	355.074	1.26	C20 H32 N6 O12 S2	354.067				positive
1651|617.5118|11.2		4|MS/MS, match	617.512	11.2	C37 H70 O5	616.505				positive
173|508.0033|3.85		4|MS/MS, match	508.003	3.85	C18 H34 O2	506.996				positive
175|768.5537|10.64		4|MS/MS, match	768.554	10.64	C41 H80 N O8 P	767.546				positive
1825|346.0412|0.57		4|MS/MS, match	346.041	0.57	C18 H34 O2	345.034				positive
1846|128.0528|4.59		4|MS/MS, match	128.053	4.59	C8 H11 N O S	127.046				positive
1899|194.0224|0.65		4|MS/MS, match	194.022	0.65	C18 H34 O2	171.033				positive
1904|542.3224|7.37		4|MS/MS, match	542.322	7.37	C26 H50 N O7 P	541.315				positive
195|268.1041|3.34		4|MS/MS, match	268.104	3.34	C18 H34 O2	267.097				positive
1985|128.0528|4.83		4|MS/MS, match	128.053	4.83	C8 H11 N O S	145.056				positive
1986|128.0528|4.83		4|MS/MS, match	128.053	4.83	C8 H11 N O S	127.046				positive
198|782.5696|12.9		4|MS/MS, match	782.57	12.9	C42 H82 N O8 P	781.562				positive
1994|102.055|0.65		4|MS/MS, match	102.055	0.65	C18 H33 N O3	101.048				positive
1995|102.055|0.65		4|MS/MS, match	102.055	0.65	C18 H33 N O3	119.058				positive
199|282.2791|8.03		4|MS/MS, match	282.279	8.03	C18 H37 N O2	264.245				positive
2023|129.0659|0.46		4|MS/MS, match	129.066	0.46	C10 H16 N4 O4	128.059				positive
2030|128.0528|4.58		4|MS/MS, match	128.053	4.58	C8 H11 N O S	145.056				positive
204|780.5516|12.87		4|MS/MS, match	780.552	12.87	C42 H80 N O8 P	779.544				positive
205|188.0709|3.76		4|MS/MS, match	188.071	3.76	C11 H12 N2 O2	187.064				positive
2063|734.5346|10.18		4|MS/MS, match	734.535	10.18	C39 H74 N O8 P	733.527				positive
2066|264.2686|11.43		4|MS/MS, match	264.269	11.43	C24 H47 N O3	263.261				positive
209|577.5193|12.9		4|MS/MS, match	577.519	12.9	C37 H70 O5	576.512				positive
2129|137.0596|1.06		4|MS/MS, match	137.06	1.06	C28 H41 N O3	136.052				positive
216|233.059|0.7		4|MS/MS, match	233.059	0.7	C10 H17 N3 O6 S	232.052				positive
2190|159.0917|3.76		4|MS/MS, match	159.092	3.76	C18 H15 Cl N2 O3	158.084				positive
2282|264.2686|8.03		4|MS/MS, match	264.269	8.03	C24 H47 N O7	246.235				positive
2289|264.2686|11.78		4|MS/MS, match	264.269	11.78	C20 H39 N O3	263.261				positive
2317|264.2686|6.99		4|MS/MS, match	264.269	6.99	C26 H51 N O3	246.235				positive
2318|264.2686|6.99		4|MS/MS, match	264.269	6.99	C26 H51 N O3	263.261				positive
2345|264.2686|8.03		4|MS/MS, match	264.269	8.03	C24 H47 N O7	263.261				positive
2354|245.0954|4.31		4|MS/MS, match	245.095	4.31	C18 H34 O2	244.088				positive
2416|572.3714|7.68		4|MS/MS, match	572.371	7.68	C28 H56 N O7 P	571.364				positive
249|280.0913|0.47		4|MS/MS, match	280.091	0.47	C8 H20 N O6 P	279.084				positive
2654|350.0124|0.61		4|MS/MS, match	350.012	0.61	C9 H12 N3 O7 P	349.005				positive
270|184.0733|0.54		4|MS/MS, match	184.073	0.54	C42 H85 N O8 P	183.066				positive
2792|574.3846|8.41		4|MS/MS, match	574.385	8.41	C28 H58 N O7 P	573.377				positive
332|524.0581|1.72		4|MS/MS, match	524.058	1.72	C15 H21 N5 O13 P2	523.051				positive
347|577.5194|10.62		4|MS/MS, match	577.519	10.62	C37 H70 O5	576.512				positive
3516|530.3584|7.72		4|MS/MS, match	530.358	7.72	C26 H54 N O6 P	529.351				positive
3541|462.3428|7.32		4|MS/MS, match	462.343	7.32	C18 H34 O2	461.336				positive
357|179.0485|0.75		4|MS/MS, match	179.048	0.75	C10 H17 N3 O6 S	178.041				positive
366|728.5597|12.9		4|MS/MS, match	728.56	12.9	C41 H80 N O8 P	727.553				positive
3751|548.3716|7.71		4|MS/MS, match	548.372	7.71	C26 H54 N O6 P	547.364				positive
376|740.5209|10.76		4|MS/MS, match	740.521	10.76	C39 H76 N O8 P	739.514				positive
378|104.1069|0.47		4|MS/MS, match	104.107	0.47	C8 H20 N O6 P	103.1				positive
3889|392.0343|0.98		4|MS/MS, match	392.034	0.98	C10 H14 N5 O7 P	391.027				positive
389|160.0427|4.58		4|MS/MS, match	160.043	4.58	C19 H17 Cl2 N3 O5 S	159.035				positive
396|191.0402|0.45		4|MS/MS, match	191.04	0.45	C5 H10 N2 O3	190.033				positive
4028|442.147|4.11		4|MS/MS, match	442.147	4.11	C18 H34 O2	441.14				positive
4032|689.2113|0.57		4|MS/MS, match	689.211	0.57	C24 H42 O21	688.204				positive
4048|160.0427|5.41		4|MS/MS, match	160.043	5.41	C15 H23 N3 O3 S	159.035				positive
413|147.044|1.06		4|MS/MS, match	147.044	1.06	C12 H15 N O3	146.037				positive
416|484.1167|1.15		4|MS/MS, match	484.117	1.15	C20 H32 N6 O12 S2	483.109				positive
424|191.0405|0.53		4|MS/MS, match	191.041	0.53	C5 H10 N2 O3	190.033				positive
4263|137.0961|5.91		4|MS/MS, match	137.096	5.91	C13 H20 O	136.089				positive
4264|586.0326|1.74		4|MS/MS, match	586.033	1.74	C15 H21 N5 O13 P2	585.025				positive
460|136.0617|1.73		4|MS/MS, match	136.062	1.73	C10 H14 N5 O7 P	118.028				positive
461|136.0617|1.74		4|MS/MS, match	136.062	1.74	C10 H14 N5 O7 P	135.054				positive
4658|167.0339|9.89		4|MS/MS, match	167.034	9.89	C26 H42 O4	166.027				positive
4789|461.2642|7.87		4|MS/MS, match	461.264	7.87	C21 H43 O7 P	460.257				positive
4863|175.0155|5.88		4|MS/MS, match	175.016	5.88	C10 H15 O4 P	174.008				positive
490|339.2893|7.5		4|MS/MS, match	339.289	7.5	C39 H72 O5	338.282				positive
5338|130.0863|1		4|MS/MS, match	130.086	1	C18 H34 O2	129.079				positive
547|149.0597|7.63		4|MS/MS, match	149.06	7.63	C19 H20 F3 N O2	148.052				positive
59|780.5518|10.86		4|MS/MS, match	780.552	10.86	C42 H80 N O8 P	779.544				positive
610|152.0567|3.12		4|MS/MS, match	152.057	3.12	C18 H34 O2	134.023				positive
611|152.0567|3.14		4|MS/MS, match	152.057	3.14	C18 H34 O2	151.049				positive
6265|221.0921|3.77		4|MS/MS, match	221.092	3.77	C18 H34 O2	220.085				positive
6304|126.0913|0.69		4|MS/MS, match	126.091	0.69	C18 H34 O2	143.095				positive
683|360.3626|10.59		4|MS/MS, match	360.363	10.59	C27 H50 N	359.355				positive
69|808.5849|12.91		4|MS/MS, match	808.585	12.91	C44 H84 N O8 P	807.578				positive
710|130.0498|1.26		4|MS/MS, match	130.05	1.26	C18 H34 O2	129.043				positive
727|484.1166|1.25		4|MS/MS, match	484.117	1.25	C20 H32 N6 O12 S2	483.109				positive
764|194.0812|4.31		4|MS/MS, match	194.081	4.31	C14 H19 N O3	193.074				positive
7656|126.0913|0.64		4|MS/MS, match	126.091	0.64	C18 H34 O2	143.095				positive
819|518.322|7.41		4|MS/MS, match	518.322	7.41	C24 H50 N O7 P	517.315				positive
820|149.0233|9.89		4|MS/MS, match	149.023	9.89	C16 H22 O4	148.016				positive
831|104.0528|0.65		4|MS/MS, match	104.053	0.65	C6 H13 N O2 S	103.046				positive
873|136.0617|1.15		4|MS/MS, match	136.062	1.15	C18 H34 O2	135.054				positive
908|355.074|1.16		4|MS/MS, match	355.074	1.16	C20 H32 N6 O12 S2	354.067				positive
976|308.0903|1.16		4|MS/MS, match	308.09	1.16	C18 H34 O2	307.083				positive
977|546.3532|7.87		4|MS/MS, match	546.353	7.87	C26 H54 N O7 P	545.346				positive
982|184.0733|7.41		4|MS/MS, match	184.073	7.41	C42 H85 N O8 P	183.066				positive
302|123.044|1.06		4|MS/MS, match	123.044	1.06	C13 H16 O7	122.037				positive
1165|160.0756|3.18		4|MS/MS, match	160.076	3.18	C10 H12 N2 O	159.068				positive
2025|247.1288|1.84		4|MS/MS, match	247.129	1.84	C10 H18 N2 O5	229.095				positive
2183|247.1288|1.76		4|MS/MS, match	247.129	1.76	C10 H18 N2 O5	229.095				positive
287|150.0583|0.65		4|MS/MS, match	150.058	0.65	C5 H11 N O2 S	132.025				positive
4520|122.0269|1.26		4|MS/MS, match	122.027	1.26	C3 H7 N O2 S	103.993				positive
5679|198.076|1.06		4|MS/MS, match	198.076	1.06	C9 H11 N O4	180.042				positive
570|153.0407|1.25		4|MS/MS, match	153.041	1.25	C5 H4 N4 O2	135.007				positive
7350|234.0431|0.65		4|MS/MS, match	234.043	0.65	C8 H14 N2 O5 S	233.036				positive
6432|136.0393|1.23	3-Amino-4-hydroxybenzoic acid	4|MS/MS, no match	136.039	1.23	C7 H7 N O3	153.043	153.043	-4e-05	-0.29	positive
8271|184.0605|2.61	4-Pyridoxic acid	4|MS/MS, no match	184.06	2.61	C8 H9 N O4	183.053	183.053	3e-05	0.18	positive
1301|215.0162|0.8	Citric acid	4|MS/MS, no match	215.016	0.8	C6 H8 O7	192.027	192.027	-1e-05	-0.03	positive
2461|483.9922|0.67	Cytidine-5'-triphosphate	4|MS/MS, no match	483.992	0.67	C9 H16 N3 O14 P3	482.986	482.985	0.00118	2.44	positive
7084|472.3033|6.48	Glycodeoxycholic acid	4|MS/MS, no match	472.303	6.48	C26 H43 N O5	449.314	449.314	0.00017	0.37	positive
5565|349.0544|0.94	Inosine 5'-monophosphate	4|MS/MS, no match	349.054	0.94	C10 H13 N4 O8 P	348.047	348.047	6e-05	0.16	positive
691|215.0163|0.72	Isocitric acid	4|MS/MS, no match	215.016	0.72	C6 H8 O7	192.027	192.027	3e-05	0.15	positive
3274|203.1502|0.52	N,N-Dimethylarginine	4|MS/MS, no match	203.15	0.52	C8 H18 N4 O2	202.143	202.143	-4e-05	-0.18	positive
3870|176.0555|0.77	N-Acetylaspartic acid	4|MS/MS, no match	176.055	0.77	C6 H9 N O5	175.048	175.048	-4e-05	-0.23	positive
8294|176.0555|0.92	N-Acetylaspartic acid	4|MS/MS, no match	176.055	0.92	C6 H9 N O5	175.048	175.048	8e-05	0.48	positive
4438|189.1234|0.64	N-alpha-Acetyllysine	4|MS/MS, no match	189.123	0.64	C8 H16 N2 O3	188.116	188.116	6e-05	0.31	positive
5842|162.0762|0.5	N-Methyl-L-glutamic acid	4|MS/MS, no match	162.076	0.5	C6 H11 N O4	161.069	161.069	-2e-05	-0.11	positive
6707|130.0863|0.54	Pipecolinic acid	4|MS/MS, no match	130.086	0.54	C6 H11 N O2	129.079	129.079	0	0.03	positive
6722|522.2863|5.93	Taurochenodeoxycholic acid	4|MS/MS, no match	522.286	5.93	C26 H45 N O6 S	499.297	499.297	0.00028	0.57	positive
2517|267.0587|1.3	Uridine	4|MS/MS, no match	267.059	1.3	C9 H12 N2 O6	244.07	244.07	-3e-05	-0.11	positive
3775|136.0756|2.15		4|MS/MS, no match	136.076	2.15	C8 H9 N O	135.069				positive
243|438.298|7.57		4|MS/MS, no match	438.298	7.57	C21 H44 N O6 P	437.291				positive
306|466.3293|8.01		4|MS/MS, no match	466.329	8.01	C24 H44 N5 O2 P	465.322				positive
2822|245.0591|0.76		4|MS/MS, no match	245.059	0.76	C6 H14 N4 Na O P S	244.052				positive
930|245.059|0.7		4|MS/MS, no match	245.059	0.7	C9 H12 N2 O4 S	244.052				positive
197|508.0032|0.67	Adenosine-5'-triphosphate	4|no MS/MS	508.003	0.67	C10 H16 N5 O13 P3	506.996	506.996	0.00016	0.32	positive
6938|260.1857|4.82	Hexanoyl-L-carnitine	4|no MS/MS	260.186	4.82	C13 H25 N O4	259.178	259.178	8e-05	0.3	positive
2457|207.998|0.46	Phosphoserine	4|no MS/MS	207.998	0.46	C3 H8 N O6 P	185.009	185.009	-0.00015	-0.79	positive
7217|399.1445|0.64	S-Adenosylmethionine	4|no MS/MS	399.144	0.64	C15 H22 N6 O5 S	398.137	398.137	-5e-05	-0.11	positive
2535|106.0499|0.59	Serine	4|no MS/MS	106.05	0.59	C3 H7 N O3	105.043	105.043	-1e-05	-0.13	positive
8036|500.3041|6	Taurodeoxycholic acid	4|no MS/MS	500.304	6	C26 H45 N O6 S	499.297	499.297	0.00014	0.27	positive
1407|284.8887|0.5		5|no MS/MS	284.889	0.5	C2 H N4 Na2 O2 P3 S	283.881				positive
1440|203.0526|0.79		5|no MS/MS	203.053	0.79	C5 H8 N4 Na2 O2	202.045				positive
1471|369.1122|2.15		5|no MS/MS	369.112	2.15	C14 H23 N2 Na O4 P2	368.105				positive
1996|357.1472|7.2		5|no MS/MS	357.147	7.2	C14 H25 N2 Na O5 S	356.14				positive
2397|296.0091|0.46		5|no MS/MS	296.009	0.46	C4 H12 N5 Na O3 P2 S	295.002				positive
3474|194.0484|1.35		5|no MS/MS	194.048	1.35	C6 H13 N O2 P2	193.041				positive
3955|492.3452|8.12		5|no MS/MS	492.345	8.12	C18 H48 N9 Na O P2	491.338				positive
3975|421.2715|7.87		5|no MS/MS	421.272	7.87	C14 H39 N8 Na O P2	420.264				positive
4141|138.0185|1.2		5|no MS/MS	138.018	1.2	C2 H6 K N5 O	155.022				positive
4206|194.0481|0.49		5|no MS/MS	194.048	0.49	C6 H14 K N Na P	193.041				positive
4811|199.0325|0.57		5|no MS/MS	199.032	0.57	C6 H12 N2 S2	176.043				positive
4902|508.3117|5.8		5|no MS/MS	508.312	5.8	C22 H43 Na O10	490.278				positive
5291|524.4079|8.3		5|no MS/MS	524.408	8.3	C30 H55 N Na2 O3	523.401				positive
5302|168.0928|2.15		5|no MS/MS	168.093	2.15	C9 H14 N P	167.086				positive
5644|641.5121|11.06		5|no MS/MS	641.512	11.06	C42 H64 N4 O	640.505				positive
5650|624.3958|7.07		5|no MS/MS	624.396	7.07	C26 H60 N5 Na O6 P2	623.389				positive
6145|387.101|0.89		5|no MS/MS	387.101	0.89	C9 H26 Cl K N6 O2 P2	386.094				positive
7380|434.1954|4.95		5|no MS/MS	434.195	4.95	C15 H36 N5 O2 P3	411.206				positive
7487|280.9182|0.42		5|no MS/MS	280.918	0.42	C3 H5 Cl K N4 Na2 P S	279.911				positive
1000|535.4005|8.72		5|no MS/MS	535.4	8.72		534.393				positive
1004|578.4184|8.48		5|no MS/MS	578.418	8.48	C28 H56 N7 Na O2 S	577.411				positive
1005|276.0713|1.29		5|no MS/MS	276.071	1.29	C7 H15 N3 Na O5 P	275.064				positive
1008|188.0682|2.15		5|no MS/MS	188.068	2.15	C9 H10 N Na O2	187.061				positive
1009|812.6978|11.56		5|no MS/MS	812.698	11.56	C48 H93 N O8	811.69				positive
100|809.5885|10.59		5|no MS/MS	809.588	10.59		808.581				positive
1011|364.2612|12.9		5|no MS/MS	364.261	12.9	C18 H38 N O4 P	363.254				positive
1023|364.2612|10.28		5|no MS/MS	364.261	10.28	C18 H38 N O4 P	363.254				positive
1024|611.5399|12.9		5|no MS/MS	611.54	12.9	C32 H71 N6 Na O S	610.533				positive
1026|244.8706|0.42		5|no MS/MS	244.871	0.42	C H3 Cl Na2 O2 P2 S	221.881				positive
1027|508.3402|7.97		5|no MS/MS	508.34	7.97	C21 H47 N7 Na2 O2 S	507.333				positive
1029|554.3242|7.67		5|no MS/MS	554.324	7.67	C27 H49 N Na O7 P	553.317				positive
102|677.5595|9.27		5|no MS/MS	677.559	9.27	C39 H75 N4 Na2 P	676.552				positive
1030|997.7357|12.83		5|no MS/MS	997.736	12.83	C53 H102 N6 O7 P2	996.728				positive
1036|452.2774|7.06		5|no MS/MS	452.277	7.06	C20 H39 N5 Na O3 P	451.27				positive
1047|767.5782|10.42		5|no MS/MS	767.578	10.42	C38 H75 N10 O4 P	766.571				positive
1048|862.5544|13.11		5|no MS/MS	862.554	13.11	C47 H82 N3 O5 P3	861.547				positive
1051|789.5222|12.87		5|no MS/MS	789.522	12.87		788.515				positive
1052|440.3137|7.51		5|no MS/MS	440.314	7.51	C20 H43 N5 Na O2 P	439.307				positive
1056|152.0318|0.72		5|no MS/MS	152.032	0.72	C5 H6 N Na O3	151.025				positive
1057|297.0574|1.09		5|no MS/MS	297.057	1.09	C9 H16 N2 O5 S2	296.05				positive
1062|194.045|1.2		5|no MS/MS	194.045	1.2	C9 H7 N O4	193.038				positive
1063|632.6341|11.51		5|no MS/MS	632.634	11.51	C42 H81 N O2	631.627				positive
1068|854.5694|9.82		5|no MS/MS	854.569	9.82	C53 H71 N7 O3	853.562				positive
1070|196.8651|0.43		5|no MS/MS	196.865	0.43		195.858				positive
1071|198.8622|0.44		5|no MS/MS	198.862	0.44		197.855				positive
1072|831.6951|9.98		5|no MS/MS	831.695	9.98	C49 H95 K N2 O5	830.688				positive
107|430.3891|9.8		5|no MS/MS	430.389	9.8	C25 H51 N O4	429.382				positive
1083|545.9504|0.67		5|no MS/MS	545.95	0.67	C13 H10 N Na2 O18 P	544.943				positive
1084|246.1522|6		5|no MS/MS	246.152	6	C12 H20 O2 S	228.118				positive
1085|246.1522|5.99		5|no MS/MS	246.152	5.99	C12 H23 N O2 S	245.145				positive
1087|226.1801|6		5|no MS/MS	226.18	6	C13 H25 N O3	243.183				positive
108|480.3087|7.57		5|no MS/MS	480.309	7.57	C23 H46 N O7 P	479.301				positive
1090|753.4485|7.56		5|no MS/MS	753.448	7.56	C35 H68 N6 Na O4 P3	752.441				positive
1095|687.2156|6.1		5|no MS/MS	687.216	6.1	C33 H42 N2 Na2 O5 P2 S	686.208				positive
1097|313.2739|6.99		5|no MS/MS	313.274	6.99	C19 H36 O3	312.267				positive
1099|688.5282|10.08		5|no MS/MS	688.528	10.08	C33 H71 N9 O2 P2	687.521				positive
109|480.3091|7.71		5|no MS/MS	480.309	7.71	C19 H43 N7 Na2 O2 S	479.302				positive
1100|584.3278|7.46		5|no MS/MS	584.328	7.46	C20 H51 N9 Na O3 P S2	583.321				positive
1111|444.1257|4.22		5|no MS/MS	444.126	4.22	C17 H22 N7 Na O2 S2	443.118				positive
1116|555.2931|7.01		5|no MS/MS	555.293	7.01	C22 H47 N2 Na O10 S	554.286				positive
1119|346.0468|0.7		5|no MS/MS	346.047	0.7	C7 H18 K N5 Na O3 P S	345.04				positive
1124|856.5372|12.99		5|no MS/MS	856.537	12.99	C37 H79 N9 O7 P2 S	855.53				positive
1129|578.9254|14.08		5|no MS/MS	578.925	14.08	C15 H11 K N4 Na O11 P3	577.918				positive
1132|481.3484|7.7		5|no MS/MS	481.348	7.7	C18 H46 K N10 Na O	480.341				positive
1138|396.7823|0.44		5|no MS/MS	396.782	0.44	C3 H4 Cl2 K2 N2 Na O2 P3 S	395.775				positive
1139|394.7853|0.44		5|no MS/MS	394.785	0.44	C2 H2 Cl4 K2 N4 Na2 O S	393.778				positive
1145|356.2619|8.04		5|no MS/MS	356.262	8.04	C20 H37 N O2 S	355.255				positive
1148|268.1162|7.4		5|no MS/MS	268.116	7.4	C7 H18 N5 O4 P	267.109				positive
1149|436.355|8.11		5|no MS/MS	436.355	8.11	C25 H50 K N O2	435.348				positive
114|768.5536|12.9		5|no MS/MS	768.554	12.9	C39 H77 N7 Na2 O P2	767.546				positive
1150|302.8292|0.42		5|no MS/MS	302.829	0.42	C H2 Cl2 Na O5 P3	279.84				positive
1151|134.1175|0.98		5|no MS/MS	134.118	0.98	C6 H15 N O2	133.11				positive
1154|996.6465|8.8		5|no MS/MS	996.646	8.8	C65 H92 N O P3	995.639				positive
1162|672.6268|11.75		5|no MS/MS	672.627	11.75		671.62				positive
1166|286.0557|1.29		5|no MS/MS	286.056	1.29	C10 H8 N5 Na O4	285.048				positive
1167|651.5349|12.9		5|no MS/MS	651.535	12.9	C35 H76 N2 O4 P2	650.528				positive
1169|207.0141|0.45		5|no MS/MS	207.014	0.45	C5 H8 K N2 Na O3	206.007				positive
116|749.5444|8.8		5|no MS/MS	749.544	8.8	C39 H70 N10 Na O P	748.537				positive
1170|561.945|1.8		5|no MS/MS	561.945	1.8	C8 H15 N5 Na2 O13 P2 S2	560.938				positive
1171|528.3089|7.42		5|no MS/MS	528.309	7.42	C26 H45 N3 O6 S	527.302				positive
1172|136.0617|0.67		5|no MS/MS	136.062	0.67	C5 H2 N4	118.028				positive
1176|397.2713|7.75		5|no MS/MS	397.271	7.75	C24 H37 Na O3	396.264				positive
1178|635.1013|3.35		5|no MS/MS	635.101	3.35	C19 H24 N8 O13 P2	634.094				positive
1179|351.0411|1.71		5|no MS/MS	351.041	1.71	C8 H17 N4 Na O4 P2 S	350.034				positive
1182|335.1062|3.58		5|no MS/MS	335.106	3.58	C16 H18 N2 O4 S	334.099				positive
1183|499.1166|1.97		5|no MS/MS	499.117	1.97	C15 H25 N8 Na O4 P2 S	498.109				positive
1187|968.7007|10.85		5|no MS/MS	968.701	10.85	C62 H94 K N3 O3	967.693				positive
1188|433.1833|7.21		5|no MS/MS	433.183	7.21	C17 H35 N2 Na O3 P2 S	432.176				positive
1189|284.8888|0.42		5|no MS/MS	284.889	0.42		283.882				positive
1190|284.8888|0.42		5|no MS/MS	284.889	0.42	C H K N2 Na O8 P	261.9				positive
1191|221.0505|0.37		5|no MS/MS	221.05	0.37	C4 H5 N8 Na O2	220.043				positive
1193|862.6232|13.02		5|no MS/MS	862.623	13.02		861.616				positive
1196|260.9278|0.44		5|no MS/MS	260.928	0.44	C5 H8 Cl K Na O2 P S	259.921				positive
1200|674.855|14.26		5|no MS/MS	674.855	14.26	C22 H4 Na O18 P S2	673.848				positive
1201|177.0245|0.45		5|no MS/MS	177.024	0.45	C4 H3 N Na2 O3	158.991				positive
1202|177.0245|0.45		5|no MS/MS	177.024	0.45	C4 H6 N2 Na2 O3	176.017				positive
1203|430.6965|0.43		5|no MS/MS	430.697	0.43	C H Cl4 Na O4 P2 S4	429.689				positive
1208|350.1017|2.38		5|no MS/MS	350.102	2.38	C9 H21 N5 Na O4 P S	349.094				positive
120|620.9356|5.28		5|no MS/MS	620.936	5.28	C13 H9 N10 Na2 O9 P3 S	619.928				positive
1213|708.5452|12.92		5|no MS/MS	708.545	12.92	C32 H71 N9 Na2 O5	707.538				positive
1219|433.0739|4.15		5|no MS/MS	433.074	4.15	C16 H22 N2 O6 P2 S	432.067				positive
121|702.5438|13		5|no MS/MS	702.544	13	C34 H73 N9 O2 P2	701.537				positive
1220|180.9039|0.49		5|no MS/MS	180.904	0.49		157.915				positive
1221|133.1051|0.82		5|no MS/MS	133.105	0.82		132.098				positive
1223|306.8708|0.42		5|no MS/MS	306.871	0.42		305.863				positive
1227|820.6639|11.1		5|no MS/MS	820.664	11.1	C44 H87 K N9 Na O	819.657				positive
1229|454.7411|0.44		5|no MS/MS	454.741	0.44	C3 H4 Cl3 K2 N2 Na2 O2 P3 S	453.734				positive
1231|665.5315|10.07		5|no MS/MS	665.532	10.07	C30 H69 N10 O4 P	664.524				positive
1243|178.9926|0.55		5|no MS/MS	178.993	0.55	C4 H4 Na2 O5	177.985				positive
1246|809.5796|10.32		5|no MS/MS	809.58	10.32		808.572				positive
1249|432.6937|0.45		5|no MS/MS	432.694	0.45	C2 H3 Cl K2 Na O P3 S5	431.686				positive
1253|136.0617|4.02		5|no MS/MS	136.062	4.02	C5 H5 N5	135.054				positive
1254|600.3251|7.46		5|no MS/MS	600.325	7.46	C22 H52 N5 Na O8 P2	599.318				positive
1255|288.2897|7.51		5|no MS/MS	288.29	7.51	C17 H37 N O2	287.282				positive
1257|623.3168|7.42		5|no MS/MS	623.317	7.42	C26 H49 N4 Na2 O8 P	622.31				positive
1258|530.3238|7.62		5|no MS/MS	530.324	7.62	C26 H47 N3 O6 S	529.317				positive
1260|230.1863|2.16		5|no MS/MS	230.186	2.16	C11 H23 N3 O2	229.179				positive
1261|770.5348|12.87		5|no MS/MS	770.535	12.87	C38 H80 K N5 Na2 O P2	769.528				positive
1262|856.5826|10.88		5|no MS/MS	856.583	10.88	C50 H83 K N Na O6	855.575				positive
1267|749.5445|8.74		5|no MS/MS	749.544	8.74	C37 H73 N8 Na O4 S	748.537				positive
1268|395.7567|12.9		5|no MS/MS	395.757	12.9		394.749				positive
1270|459.2485|7.49		5|no MS/MS	459.248	7.49	C19 H36 N6 Na2 O2 S	458.241				positive
1271|301.285|7.1		5|no MS/MS	301.285	7.1	C17 H36 N2 O2	300.278				positive
1274|645.1789|7.39		5|no MS/MS	645.179	7.39	C27 H35 Cl N6 Na O5 P S	644.172				positive
1275|228.037|0.46		5|no MS/MS	228.037	0.46	C5 H12 N Na2 O4 P	227.03				positive
1276|580.0158|2.8		5|no MS/MS	580.016	2.8	C15 H17 N7 Na2 O9 P2 S	579.009				positive
127|175.1189|0.57		5|no MS/MS	175.119	0.57	C6 H11 N3 O2	157.085				positive
1281|374.0368|0.73		5|no MS/MS	374.037	0.73	C9 H20 N3 Na2 O2 P3 S	373.03				positive
1288|424.1022|1.01		5|no MS/MS	424.102	1.01	C11 H23 N5 Na O7 P S	423.095				positive
1289|714.5443|10.18		5|no MS/MS	714.544	10.18	C33 H76 N7 O5 P S	713.537				positive
1292|882.5528|13.01		5|no MS/MS	882.553	13.01	C47 H77 N7 O5 P2	881.546				positive
1293|146.027|0.7		5|no MS/MS	146.027	0.7	C5 H7 N O2 S	145.02				positive
1294|661.4921|7.91		5|no MS/MS	661.492	7.91	C37 H67 N4 Na2 O P	660.485				positive
1295|454.1103|3.78		5|no MS/MS	454.11	3.78	C16 H25 N5 Na O3 P S2	453.103				positive
1300|114.0372|4.58		5|no MS/MS	114.037	4.58	C5 H7 N S	113.03				positive
1302|215.0163|0.8		5|no MS/MS	215.016	0.8	C12 H6 O2 S	214.009				positive
1304|180.9039|0.63		5|no MS/MS	180.904	0.63	C H3 K O2 P2 S	179.897				positive
1306|538.1274|1.14		5|no MS/MS	538.127	1.14	C17 H23 N8 Na O4 P2 S	520.094				positive
1307|538.1274|1.16		5|no MS/MS	538.127	1.16	C20 H34 N3 O4 P3 S2	537.12				positive
1312|858.4947|12.93		5|no MS/MS	858.495	12.93		857.487				positive
1313|792.6714|10.97		5|no MS/MS	792.671	10.97	C45 H86 K N9	791.664				positive
1314|788.5185|10.88		5|no MS/MS	788.519	10.88	C34 H76 N7 Na2 O6 P S	787.511				positive
1317|188.1756|0.46		5|no MS/MS	188.176	0.46	C9 H18 N2 O	170.142				positive
131|768.5522|13.1		5|no MS/MS	768.552	13.1		767.545				positive
1322|699.5441|8.93		5|no MS/MS	699.544	8.93	C37 H71 N8 Na O S	698.537				positive
1328|340.3938|11.08		5|no MS/MS	340.394	11.08	C23 H49 N	339.387				positive
1332|520.34|7.46		5|no MS/MS	520.34	7.46	C26 H51 N Na2 O4 S	519.333				positive
1335|487.2798|7.95		5|no MS/MS	487.28	7.95	C23 H44 Na O7 P	486.272				positive
1336|258.0608|1.29		5|no MS/MS	258.061	1.29	C7 H13 N3 Na O4 P	257.053				positive
1341|795.6904|11.69		5|no MS/MS	795.69	11.69		794.683				positive
1343|774.5926|13.07		5|no MS/MS	774.593	13.07	C40 H87 N3 Na O3 P3	773.585				positive
1344|682.1269|1.16		5|no MS/MS	682.127	1.16	C19 H30 N7 Na O15 P2	681.119				positive
1345|546.3556|7.64		5|no MS/MS	546.356	7.64	C28 H53 N Na2 O4 S	545.348				positive
1350|648.4968|10.16		5|no MS/MS	648.497	10.16	C29 H66 N7 Na O7	647.49				positive
1355|434.3394|7.72		5|no MS/MS	434.339	7.72	C23 H48 N O4 P	433.332				positive
1358|221.0183|0.47		5|no MS/MS	221.018	0.47	C5 H10 Na O6 P	220.011				positive
135|203.0526|0.55		5|no MS/MS	203.053	0.55	C6 H11 Na O6	202.045				positive
1360|522.3921|8.98		5|no MS/MS	522.392	8.98	C22 H51 N9 O3 S	521.385				positive
1361|352.3211|8.57		5|no MS/MS	352.321	8.57	C22 H41 N O2	351.314				positive
1363|784.6665|10.97		5|no MS/MS	784.667	10.97		783.659				positive
1365|556.34|7.81		5|no MS/MS	556.34	7.81	C23 H51 N5 O6 P2	555.333				positive
1373|719.6065|10.16		5|no MS/MS	719.606	10.16	C35 H80 N10 O P2	718.599				positive
1375|349.1175|1.27		5|no MS/MS	349.118	1.27	C9 H22 N6 Na O3 P S	348.11				positive
1379|834.5254|9.99		5|no MS/MS	834.525	9.99	C35 H80 N7 Na2 O6 P3	833.518				positive
137|806.5671|13.08		5|no MS/MS	806.567	13.08		805.56				positive
1381|538.3871|8.11		5|no MS/MS	538.387	8.11	C26 H55 N3 O6 S	537.38				positive
1386|968.7005|11.06		5|no MS/MS	968.701	11.06	C52 H98 N Na O13	967.693				positive
1390|194.0451|1.29		5|no MS/MS	194.045	1.29	C9 H7 N O4	193.038				positive
1395|367.1498|2.37		5|no MS/MS	367.15	2.37	C14 H21 N3 Na O4 P	349.116				positive
1397|772.5764|12.9		5|no MS/MS	772.576	12.9	C37 H75 N9 Na2 O5	771.569				positive
1398|722.5612|13.04		5|no MS/MS	722.561	13.04	C34 H78 N9 O P3	721.554				positive
1399|232.0829|1.73		5|no MS/MS	232.083	1.73	C10 H11 N5 O3	249.086				positive
13|701.5597|9.23		5|no MS/MS	701.56	9.23	C36 H79 N4 Na O3 P2	700.552				positive
1400|232.0829|1.73		5|no MS/MS	232.083	1.73	C6 H15 N3 Na O3 P	231.076				positive
1401|591.4963|10.99		5|no MS/MS	591.496	10.99	C32 H66 N2 O7	590.489				positive
1403|433.0042|0.45		5|no MS/MS	433.004	0.45	C11 H8 N6 O11 S	431.997				positive
1406|651.1063|1.15		5|no MS/MS	651.106	1.15	C20 H29 N8 O9 P3 S	650.099				positive
1418|500.2775|7.15		5|no MS/MS	500.277	7.15	C25 H42 N O7 P	499.27				positive
1424|228.2685|7.84		5|no MS/MS	228.268	7.84	C15 H33 N	227.261				positive
1425|676.4915|9.01		5|no MS/MS	676.491	9.01	C36 H70 N O8 P	675.484				positive
1428|856.5827|12.87		5|no MS/MS	856.583	12.87		855.575				positive
1429|735.1205|0.7		5|no MS/MS	735.12	0.7	C24 H29 K N10 O11 P2	734.113				positive
1432|465.9838|1.73		5|no MS/MS	465.984	1.73	C10 H11 N7 Na2 O6 P2 S	464.976				positive
1433|250.0934|0.54		5|no MS/MS	250.093	0.54	C10 H11 N5 O3	249.086				positive
1434|262.9068|0.49		5|no MS/MS	262.907	0.49	C H K N2 Na O8 P	261.9				positive
1435|262.9066|0.48		5|no MS/MS	262.907	0.48	C2 H4 K Na2 O6 P	239.917				positive
1444|169.0356|0.94		5|no MS/MS	169.036	0.94	C5 H N3 O3	151.002				positive
1445|477.1757|3.46		5|no MS/MS	477.176	3.46	C17 H28 N6 O8 S	476.168				positive
1451|372.7379|0.43		5|no MS/MS	372.738	0.43	C3 H3 Cl3 K P3 S3	371.731				positive
1452|456.7203|0.43		5|no MS/MS	456.72	0.43	C3 H Cl K2 N2 Na O4 P S5	455.713				positive
1453|935.0324|0.67		5|no MS/MS	935.032	0.67		934.025				positive
1454|490.6524|0.43		5|no MS/MS	490.652	0.43	C2 H3 Cl2 K2 Na2 O P3 S5	489.645				positive
1455|488.6554|0.43		5|no MS/MS	488.655	0.43	C H2 Cl4 K2 N2 Na O P3 S3	487.648				positive
1456|398.7793|0.44		5|no MS/MS	398.779	0.44	C2 H Cl K Na2 O8 P3 S	397.772				positive
1458|210.0501|2.15		5|no MS/MS	210.05	2.15	C9 H9 N Na2 O2	209.043				positive
1465|314.7793|0.43		5|no MS/MS	314.779	0.43	C H Cl2 K2 N2 P3 S	313.772				positive
1466|490.963|0.45		5|no MS/MS	490.963	0.45	C10 H7 Cl N10 Na2 O5 P2	489.956				positive
1468|665.1286|1.2		5|no MS/MS	665.129	1.2	C24 H28 N4 Na2 O14	642.139				positive
1469|665.1289|1.2		5|no MS/MS	665.129	1.2	C19 H31 N4 Na2 O17 P	664.122				positive
146|176.9894|0.75		5|no MS/MS	176.989	0.75	C4 H10 K O P S	175.982				positive
1470|512.6997|0.44		5|no MS/MS	512.7	0.44	C5 H2 Cl3 K2 N2 O5 P S4	511.692				positive
1475|278.8681|0.44		5|no MS/MS	278.868	0.44	C2 H3 Cl3 N2 Na O2 P S	277.861				positive
1482|184.097|3.46		5|no MS/MS	184.097	3.46	C9 H13 N O3	183.09				positive
1483|504.3077|7.5		5|no MS/MS	504.308	7.5	C22 H46 N3 Na O6 S	503.3				positive
1484|504.3078|7.5		5|no MS/MS	504.308	7.5	C18 H45 N9 O2 P2	481.319				positive
148|707.597|9.83		5|no MS/MS	707.597	9.83		706.59				positive
1490|341.0503|1.29		5|no MS/MS	341.05	1.29	C5 H15 N6 Na O6 P2	340.043				positive
1496|528.3086|7.58		5|no MS/MS	528.309	7.58	C23 H45 N7 Na2 P2	527.301				positive
1497|236.8834|0.44		5|no MS/MS	236.883	0.44	C3 H5 Cl2 K Na P S	235.876				positive
1500|604.6033|10.96		5|no MS/MS	604.603	10.96		603.596				positive
1503|212.0553|1.2		5|no MS/MS	212.055	1.2	C6 H11 N3 Na O2 P	211.048				positive
1505|546.3556|7.49		5|no MS/MS	546.356	7.49	C33 H48 N Na O4	545.348				positive
1506|544.339|7.48		5|no MS/MS	544.339	7.48	C19 H45 N9 O9	543.332				positive
1507|358.2776|8.36		5|no MS/MS	358.278	8.36	C20 H39 N O2 S	357.27				positive
1509|528.1801|5.79		5|no MS/MS	528.18	5.79	C23 H31 N5 Na O4 P S	527.173				positive
1518|668.5958|11.16		5|no MS/MS	668.596	11.16	C39 H80 N3 Na2 P	667.589				positive
1520|426.8295|0.42		5|no MS/MS	426.829	0.42	C3 H3 O15 P3 S	403.84				positive
1521|490.2906|7.03		5|no MS/MS	490.291	7.03	C19 H39 N9 O4 S	489.283				positive
1523|782.4427|0.43		5|no MS/MS	782.443	0.43		781.435				positive
1532|672.4219|8.27		5|no MS/MS	672.422	8.27	C28 H60 N9 Na O4 P2	671.415				positive
1533|788.5182|12.86		5|no MS/MS	788.518	12.86	C41 H76 N Na2 O8 P	787.511				positive
1537|421.2716|8.09		5|no MS/MS	421.272	8.09	C13 H38 N10 Na P S	420.264				positive
1538|157.0107|0.56		5|no MS/MS	157.011	0.56	C4 H5 Na O5	156.003				positive
1544|222.8886|0.51		5|no MS/MS	222.889	0.51	C H3 Cl Na2 O2 P2 S	221.881				positive
1545|398.7615|0.43		5|no MS/MS	398.762	0.43	C5 H4 Cl K2 O2 P3 S3	397.754				positive
1551|536.3714|8.38		5|no MS/MS	536.371	8.38	C22 H49 N9 O4 S	535.364				positive
1554|801.5588|12.91		5|no MS/MS	801.559	12.91		800.551				positive
1555|892.7447|11.34		5|no MS/MS	892.745	11.34		891.737				positive
1556|570.6584|0.43		5|no MS/MS	570.658	0.43	C2 H4 Cl4 K2 N4 Na2 O2 P2 S4	569.651				positive
1557|572.6554|0.44		5|no MS/MS	572.655	0.44	C3 H4 Cl2 K2 N2 Na O5 P3 S5	571.648				positive
1560|648.424|7.97		5|no MS/MS	648.424	7.97	C29 H65 N5 Na O3 P3	647.417				positive
1562|355.282|8.01		5|no MS/MS	355.282	8.01	C17 H34 N6 O2	354.275				positive
1564|205.0683|0.54		5|no MS/MS	205.068	0.54	C4 H8 N6 O4	204.061				positive
1570|780.4457|0.43		5|no MS/MS	780.446	0.43		779.438				positive
1574|850.5544|13.11		5|no MS/MS	850.554	13.11	C40 H84 N7 Na2 O P3 S	849.547				positive
1576|364.8293|0.42		5|no MS/MS	364.829	0.42	C H4 Cl K2 N4 O4 P3	341.84				positive
1577|364.8293|0.42		5|no MS/MS	364.829	0.42	C3 H3 Cl K Na2 O7 P3	363.822				positive
1580|548.6112|0.43		5|no MS/MS	548.611	0.43		547.604				positive
1581|553.022|0.39		5|no MS/MS	553.022	0.39	C26 H11 Cl N6 Na2 O2 S	552.015				positive
1583|292.0492|4.32		5|no MS/MS	292.049	4.32	C10 H15 N O5 P2	291.042				positive
1588|538.3871|8.77		5|no MS/MS	538.387	8.77	C25 H52 N7 Na O2 S	537.38				positive
1589|396.7645|0.43		5|no MS/MS	396.764	0.43	C2 H2 Cl3 K N2 Na O3 P S3	395.757				positive
1595|779.5788|13.16		5|no MS/MS	779.579	13.16		778.571				positive
1597|687.2155|5.72		5|no MS/MS	687.216	5.72	C34 H45 N2 O3 P3 S2	686.208				positive
15|733.5579|10.64		5|no MS/MS	733.558	10.64		732.551				positive
1600|743.173|4.58		5|no MS/MS	743.173	4.58	C31 H34 N6 Na2 O9 P2	742.166				positive
1602|462.2981|12.9		5|no MS/MS	462.298	12.9	C20 H46 N3 Na O3 P2	461.291				positive
1603|762.5024|10.91		5|no MS/MS	762.502	10.91	C32 H73 N7 O9 P2	761.495				positive
1605|570.3555|7.63		5|no MS/MS	570.356	7.63	C26 H51 N7 Na2 P2	569.348				positive
1606|437.1936|7.26		5|no MS/MS	437.194	7.26	C23 H26 N4 Na2 O2	436.186				positive
1607|234.0625|0.78		5|no MS/MS	234.062	0.78	C6 H9 N7 Na P	233.055				positive
1611|691.5753|9.51		5|no MS/MS	691.575	9.51	C38 H79 N2 O6 P	690.568				positive
1613|344.2618|8.15		5|no MS/MS	344.262	8.15	C19 H37 N O2 S	343.255				positive
1619|280.2635|7.59		5|no MS/MS	280.264	7.59	C18 H35 N O2	297.267				positive
161|752.559|9.93		5|no MS/MS	752.559	9.93	C38 H75 N9 O2 P2	751.552				positive
1620|280.2635|7.61		5|no MS/MS	280.264	7.61	C18 H33 N O	279.256				positive
1621|306.1296|0.56		5|no MS/MS	306.13	0.56	C8 H21 N5 Na O4 P	305.122				positive
1623|781.58|11.01		5|no MS/MS	781.58	11.01	C41 H76 N6 O8	780.573				positive
1627|192.0245|0.58		5|no MS/MS	192.024	0.58	C5 H7 N Na2 O4	191.017				positive
1629|408.9599|0.45		5|no MS/MS	408.96	0.45	C8 H11 Cl N2 O11 P2	407.953				positive
1633|288.2897|7.41		5|no MS/MS	288.29	7.41	C17 H37 N O2	287.282				positive
1636|903.0284|0.4		5|no MS/MS	903.028	0.4	C33 H26 N10 Na O8 P3 S3	902.021				positive
163|854.5692|9.93		5|no MS/MS	854.569	9.93	C49 H87 N Na O P3 S	853.562				positive
1643|687.2156|5.88		5|no MS/MS	687.216	5.88	C34 H36 N6 Na2 O3 S2	686.208				positive
1649|554.3241|7.61		5|no MS/MS	554.324	7.61	C27 H44 N7 Na O2 S	553.317				positive
1652|112.0505|0.7		5|no MS/MS	112.05	0.7	C4 H5 N3 O	111.043				positive
1655|564.4027|8.81		5|no MS/MS	564.403	8.81	C28 H60 K N3 Na O2 P	563.395				positive
1657|198.0889|0.63		5|no MS/MS	198.089	0.63	C6 H16 N O4 P	197.082				positive
1660|483.1215|3.53		5|no MS/MS	483.122	3.53	C17 H30 N2 Na2 O5 P2 S	482.114				positive
1662|349.1176|1.35		5|no MS/MS	349.118	1.35	C9 H22 N6 Na O3 P S	348.11				positive
1663|452.2774|7.19		5|no MS/MS	452.277	7.19	C21 H42 N O7 P	451.27				positive
1668|886.6319|13.04		5|no MS/MS	886.632	13.04	C48 H87 N7 Na2 O P2	885.625				positive
1669|236.9981|0.72		5|no MS/MS	236.998	0.72	C5 H12 Na O3 P3	235.991				positive
1672|454.0971|0.96		5|no MS/MS	454.097	0.96	C10 H22 N7 Na O8 P2	453.09				positive
1673|226.045|1.06		5|no MS/MS	226.045	1.06	C9 H9 N Na2 O3	225.038				positive
1674|388.8738|0.41		5|no MS/MS	388.874	0.41	C2 H7 K O14 P2 S	387.867				positive
1675|388.8738|0.41		5|no MS/MS	388.874	0.41	C4 H Na2 O15 P	365.885				positive
1677|680.0846|1.27		5|no MS/MS	680.085	1.27		679.077				positive
1678|681.0932|1.29		5|no MS/MS	681.093	1.29	C24 H23 N6 Na2 O13 P	680.086				positive
1679|276.1442|1.16		5|no MS/MS	276.144	1.16	C11 H20 N5 Na O3	293.148				positive
1680|276.1441|1.18		5|no MS/MS	276.144	1.18	C13 H25 N O S2	275.137				positive
1681|604.5728|0.43		5|no MS/MS	604.573	0.43	C2 H2 Br Cl4 N2 Na2 O2 P3 S5	603.566				positive
1683|606.57|0.43		5|no MS/MS	606.57	0.43		605.563				positive
1686|936.7708|11.31		5|no MS/MS	936.771	11.31	C52 H106 N5 Na O3 S2	935.764				positive
1687|391.0635|4.58		5|no MS/MS	391.063	4.58	C14 H18 N2 O7 S2	390.056				positive
1692|836.6892|11.59		5|no MS/MS	836.689	11.59		835.682				positive
1695|814.5726|12.87		5|no MS/MS	814.573	12.87	C42 H89 N O5 P2 S2	813.565				positive
1698|298.9663|1.01		5|no MS/MS	298.966	1.01	C6 H9 N2 Na2 O3 P S2	297.959				positive
1704|488.6551|0.48		5|no MS/MS	488.655	0.48	C3 H Cl4 K2 N2 O P3 S3	487.648				positive
1705|360.3626|10.49		5|no MS/MS	360.363	10.49	C25 H45 N	359.355				positive
1707|174.0583|4.59		5|no MS/MS	174.058	4.59	C7 H11 N O2 S	173.051				positive
1708|556.3398|7.86		5|no MS/MS	556.34	7.86	C26 H52 N3 Na O4 P2	555.333				positive
170|309.1268|4.58		5|no MS/MS	309.127	4.58	C15 H20 N2 O3 S	308.12				positive
1714|792.5891|10.44		5|no MS/MS	792.589	10.44		791.582				positive
1718|628.6171|0.44		5|no MS/MS	628.617	0.44		627.61				positive
1719|630.614|0.43		5|no MS/MS	630.614	0.43		629.607				positive
171|776.5802|9.48		5|no MS/MS	776.58	9.48	C42 H75 N9 Na O P	775.573				positive
1721|788.5571|12.86		5|no MS/MS	788.557	12.86	C43 H81 K N3 Na2 O2 P	787.55				positive
1724|660.6658|12.25		5|no MS/MS	660.666	12.25		659.658				positive
1728|565.3139|7.46		5|no MS/MS	565.314	7.46		564.307				positive
172|749.531|10.22		5|no MS/MS	749.531	10.22		748.524				positive
1731|407.0947|4.83		5|no MS/MS	407.095	4.83	C17 H19 N4 O4 P S	406.087				positive
1732|881.9836|1.2		5|no MS/MS	881.984	1.2	C30 H14 N9 Na2 O17 P S	880.976				positive
1733|601.335|7.41		5|no MS/MS	601.335	7.41	C26 H50 N4 Na O8 P	600.328				positive
1742|451.0847|4.62		5|no MS/MS	451.085	4.62	C21 H20 N2 Na O4 P S	450.077				positive
1744|726.5888|9.94		5|no MS/MS	726.589	9.94	C37 H76 N9 O3 P	725.581				positive
1750|194.0484|0.54		5|no MS/MS	194.048	0.54	C6 H11 N O4 S	193.041				positive
1751|104.107|7.95		5|no MS/MS	104.107	7.95	C5 H13 N O	103.1				positive
1752|521.1953|7.15		5|no MS/MS	521.195	7.15	C21 H37 Cl N4 Na2 O2 P2	520.188				positive
1754|156.1019|0.7		5|no MS/MS	156.102	0.7	C8 H13 N O2	155.095				positive
1755|156.1019|0.7		5|no MS/MS	156.102	0.7	C8 H15 N O3	173.105				positive
1759|174.0583|4.83		5|no MS/MS	174.058	4.83	C7 H11 N O2 S	173.051				positive
1767|510.3556|8.32		5|no MS/MS	510.356	8.32	C24 H49 N5 Na O3 P	509.348				positive
1769|285.9956|0.46		5|no MS/MS	285.996	0.46	C8 H12 Cl N O4 S2	284.988				positive
1776|558.3556|8.02		5|no MS/MS	558.356	8.02	C23 H53 N5 O6 P2	557.348				positive
1777|740.491|12.91		5|no MS/MS	740.491	12.91	C39 H74 N3 Na2 O P3	739.484				positive
1778|365.1053|0.52		5|no MS/MS	365.105	0.52	C12 H21 Na O11	364.098				positive
1780|799.5437|10.74		5|no MS/MS	799.544	10.74		798.536				positive
1781|807.6374|10.12		5|no MS/MS	807.637	10.12	C42 H84 N10 O P2	806.63				positive
1782|636.4238|8.16		5|no MS/MS	636.424	8.16	C32 H63 K N Na O7	635.417				positive
1784|600.2835|0.45		5|no MS/MS	600.284	0.45	C22 H50 K N7 Na O2 P3	599.276				positive
1787|635.0249|0.39		5|no MS/MS	635.025	0.39	C31 H23 K2 N2 Na O P2 S	634.018				positive
1789|691.309|6.16		5|no MS/MS	691.309	6.16	C32 H51 O14 P	690.302				positive
1792|784.4398|0.43		5|no MS/MS	784.44	0.43		783.433				positive
1793|621.3014|7.12		5|no MS/MS	621.301	7.12	C24 H53 N2 Na O9 P2	598.312				positive
1794|621.3013|7.15		5|no MS/MS	621.301	7.15	C25 H46 N10 Na O P S2	620.294				positive
1795|678.5437|10.41		5|no MS/MS	678.544	10.41	C37 H73 N7 P2	677.538				positive
1799|624.6292|11.61		5|no MS/MS	624.629	11.61		623.622				positive
17|783.5728|12.9		5|no MS/MS	783.573	12.9		782.565				positive
1800|714.5073|9.15		5|no MS/MS	714.507	9.15	C31 H69 N7 Na2 O8	713.5				positive
1802|695.5097|8.79		5|no MS/MS	695.51	8.79	C36 H69 N6 Na2 O2 P	694.502				positive
1804|154.0838|0.82		5|no MS/MS	154.084	0.82	C6 H12 N Na O2	153.077				positive
1806|637.3057|9.39		5|no MS/MS	637.306	9.39	C35 H48 N2 Na2 O2 P2	636.298				positive
1811|237.9964|0.52		5|no MS/MS	237.996	0.52	C4 H6 N3 Na2 O4 P	236.989				positive
1813|786.4487|6.91		5|no MS/MS	786.449	6.91	C38 H65 N3 Na2 O11	785.441				positive
1819|707.5414|9.75		5|no MS/MS	707.541	9.75		706.534				positive
1822|708.4817|8.9		5|no MS/MS	708.482	8.9	C36 H70 N O10 P	707.474				positive
1823|514.6789|0.43		5|no MS/MS	514.679	0.43	C H Cl2 K N2 Na2 O6 P2 S5	513.672				positive
1824|910.6315|12.91		5|no MS/MS	910.631	12.91		909.624				positive
1826|612.5564|11.35		5|no MS/MS	612.556	11.35	C37 H73 N O5	611.549				positive
182|856.5847|10.09		5|no MS/MS	856.585	10.09	C41 H83 N3 Na2 O12	855.577				positive
1830|280.0492|1.07		5|no MS/MS	280.049	1.07	C11 H10 N3 O4 P	279.042				positive
1832|617.5116|11.01		5|no MS/MS	617.512	11.01	C31 H65 K N10	616.505				positive
1835|682.6345|11.67		5|no MS/MS	682.635	11.67	C42 H83 N O5	681.627				positive
1838|654.6036|11.64		5|no MS/MS	654.604	11.64	C35 H76 N9 P	653.596				positive
1840|772.5764|10.41		5|no MS/MS	772.576	10.41		771.569				positive
1844|273.0546|4.31		5|no MS/MS	273.055	4.31	C10 H16 N2 O4 P2	290.058				positive
1845|273.0547|4.32		5|no MS/MS	273.055	4.32	C12 H9 N4 O2 P	272.047				positive
1848|316.3211|8.25		5|no MS/MS	316.321	8.25	C19 H41 N O2	315.314				positive
1851|686.5418|8.68		5|no MS/MS	686.542	8.68	C37 H73 N3 Na2 O5	685.534				positive
1852|422.7881|0.42		5|no MS/MS	422.788	0.42	C2 H3 Cl2 K N2 Na2 O6 P2 S	399.799				positive
1853|422.7881|0.42		5|no MS/MS	422.788	0.42	C2 H Cl2 K N2 Na O9 P3	421.781				positive
1861|546.3207|7.63		5|no MS/MS	546.321	7.63	C20 H48 N7 O6 P S	545.313				positive
1862|216.0301|0.54		5|no MS/MS	216.03	0.54	C6 H10 N Na O4 S	215.023				positive
1863|281.0954|4.24		5|no MS/MS	281.095	4.24	C13 H16 N2 O3 S	280.088				positive
1864|316.2306|7.58		5|no MS/MS	316.231	7.58	C17 H33 N O2 S	315.223				positive
1865|281.0954|4.16		5|no MS/MS	281.095	4.16	C13 H16 N2 O3 S	280.088				positive
1869|225.2048|0.46		5|no MS/MS	225.205	0.46	C10 H25 N4 Na	224.198				positive
1870|608.567|0.43		5|no MS/MS	608.567	0.43		607.56				positive
1875|676.5279|10.41		5|no MS/MS	676.528	10.41	C39 H74 K N O5	675.521				positive
1876|664.1146|1.22		5|no MS/MS	664.115	1.22	C16 H30 N9 Na2 O11 P3	663.107				positive
1877|634.6495|11.84		5|no MS/MS	634.649	11.84	C42 H83 N O2	633.642				positive
1880|698.51|12.86		5|no MS/MS	698.51	12.86	C35 H69 N7 Na2 O2 S	697.503				positive
1881|434.6906|0.43		5|no MS/MS	434.691	0.43	C H Cl K2 Na O4 P3 S4	433.683				positive
1882|474.2594|7.17		5|no MS/MS	474.259	7.17	C23 H41 K N Na O5	473.252				positive
1892|510.4366|8.83		5|no MS/MS	510.437	8.83	C26 H53 N4 Na O3	492.403				positive
1893|510.4368|8.84		5|no MS/MS	510.437	8.84	C26 H56 N5 Na O3	509.43				positive
1897|710.5127|10.06		5|no MS/MS	710.513	10.06	C40 H73 N Na2 O4 S	709.505				positive
189|164.9299|0.42		5|no MS/MS	164.93	0.42		141.941				positive
1900|194.0224|0.65		5|no MS/MS	194.022	0.65	C4 H7 N3 O4 S	193.015				positive
1908|176.0376|0.59		5|no MS/MS	176.038	0.59	C6 H9 N O3 S	175.03				positive
1909|653.1221|0.76		5|no MS/MS	653.122	0.76	C22 H37 N6 Na2 O2 P3 S3	652.115				positive
1910|322.9929|0.59		5|no MS/MS	322.993	0.59	C4 H11 K N6 Na2 O2 P2	321.986				positive
1912|154.0473|0.46		5|no MS/MS	154.047	0.46	C5 H8 N Na O3	153.04				positive
1917|628.4998|8.48		5|no MS/MS	628.5	8.48	C33 H67 K N2 O5	610.466				positive
1918|628.4999|8.48		5|no MS/MS	628.5	8.48	C32 H62 N9 Na O2	627.493				positive
1923|311.2582|7.14		5|no MS/MS	311.258	7.14	C16 H36 N2 Na P	310.251				positive
1925|468.3895|8.05		5|no MS/MS	468.389	8.05	C23 H47 N4 Na O3	450.356				positive
1926|468.3895|8.05		5|no MS/MS	468.389	8.05	C23 H50 N5 Na O3	467.382				positive
192|164.9299|0.51		5|no MS/MS	164.93	0.51		163.923				positive
1932|485.2641|7.63		5|no MS/MS	485.264	7.63	C23 H42 Na O7 P	484.257				positive
1933|404.8475|0.49		5|no MS/MS	404.848	0.49		403.84				positive
1936|298.0968|4.02		5|no MS/MS	298.097	4.02	C11 H15 N5 O3 S	297.089				positive
1942|378.0343|1.21		5|no MS/MS	378.034	1.21	C11 H12 N3 O10 P	377.027				positive
1943|697.4954|12.86		5|no MS/MS	697.495	12.86		696.488				positive
1944|925.6639|10.51		5|no MS/MS	925.664	10.51		924.657				positive
1945|662.5315|0.43		5|no MS/MS	662.532	0.43		661.524				positive
1947|179.09|0.46		5|no MS/MS	179.09	0.46	C6 H11 N4 Na O	178.083				positive
1952|808.6629|11.09		5|no MS/MS	808.663	11.09	C44 H85 N7 O6	807.656				positive
1955|626.4842|8.83		5|no MS/MS	626.484	8.83	C36 H64 N3 Na O4	625.477				positive
1956|240.0502|1.2		5|no MS/MS	240.05	1.2	C10 H9 N O6	239.043				positive
1960|688.5728|0.43		5|no MS/MS	688.573	0.43		687.566				positive
1962|528.1802|5.42		5|no MS/MS	528.18	5.42	C26 H29 N3 O7 S	527.173				positive
1963|647.2829|6.13		5|no MS/MS	647.283	6.13	C30 H47 O13 P	646.276				positive
1965|642.5156|8.72		5|no MS/MS	642.516	8.72	C37 H68 O5 S	624.482				positive
1966|642.5156|8.71		5|no MS/MS	642.516	8.71	C28 H68 N9 O5 P	641.508				positive
1967|864.7134|11.16		5|no MS/MS	864.713	11.16	C48 H90 N9 Na O3	863.706				positive
1968|114.0661|0.7		5|no MS/MS	114.066	0.7	C4 H7 N3 O	113.059				positive
1969|229.1182|0.58		5|no MS/MS	229.118	0.58	C9 H13 N6 Na	228.111				positive
1975|394.0914|1.29		5|no MS/MS	394.091	1.29	C13 H27 N Na O3 P3 S	393.084				positive
1979|309.1268|5.42		5|no MS/MS	309.127	5.42	C15 H20 N2 O3 S	308.12				positive
1987|258.0649|3.46		5|no MS/MS	258.065	3.46	C9 H19 K N O4 P	275.068				positive
1988|454.7234|0.43		5|no MS/MS	454.723	0.43	C2 H4 Cl4 K N2 Na2 O P3 S2	453.716				positive
1989|570.3556|7.47		5|no MS/MS	570.356	7.47	C27 H54 N3 Na O4 P2	569.348				positive
1997|402.7643|12.9		5|no MS/MS	402.764	12.9	C3 H2 K2 Na2 O5 S5	401.757				positive
2001|466.2929|7.36		5|no MS/MS	466.293	7.36	C24 H44 K N O5	465.286				positive
2007|884.6161|10.48		5|no MS/MS	884.616	10.48	C43 H89 N7 Na O4 P3	883.609				positive
2008|312.7824|0.48		5|no MS/MS	312.782	0.48	C2 H Br Cl3 K O4	311.775				positive
2011|252.2686|8.03		5|no MS/MS	252.269	8.03	C17 H33 N	251.261				positive
2015|686.5757|0.43		5|no MS/MS	686.576	0.43	C3 H Cl4 K2 O15 P S5	685.568				positive
2016|670.5109|8.79		5|no MS/MS	670.511	8.79	C29 H68 N9 O6 P	669.504				positive
2019|787.5589|13.09		5|no MS/MS	787.559	13.09		786.552				positive
2022|758.0296|12.92		5|no MS/MS	758.03	12.92	C24 H27 N Na2 O18 P2 S	757.022				positive
2027|804.49|0.44		5|no MS/MS	804.49	0.44		803.483				positive
2028|806.4872|0.44		5|no MS/MS	806.487	0.44		805.48				positive
2032|146.0271|0.74		5|no MS/MS	146.027	0.74	C5 H7 N O2 S	145.02				positive
2033|238.045|4.31		5|no MS/MS	238.045	4.31	C10 H9 N Na2 O3	237.038				positive
2034|624.4026|8.04		5|no MS/MS	624.403	8.04	C38 H55 N3 Na O P	623.395				positive
2038|202.1802|5.05		5|no MS/MS	202.18	5.05	C11 H23 N O2	201.173				positive
2040|790.0439|12.92		5|no MS/MS	790.044	12.92		789.037				positive
2043|596.3716|7.72		5|no MS/MS	596.372	7.72	C25 H54 N3 Na O11	595.364				positive
2044|637.5556|12.9		5|no MS/MS	637.556	12.9	C30 H73 N10 P S	636.548				positive
2051|424.1022|0.93		5|no MS/MS	424.102	0.93	C13 H18 N7 Na O6 S	423.095				positive
2058|256.8208|0.54		5|no MS/MS	256.821	0.54	C2 H2 Cl2 S5	255.813				positive
2061|499.1167|2.17		5|no MS/MS	499.117	2.17	C12 H27 N10 Na2 O P3 S	498.109				positive
2067|568.9038|12.87		5|no MS/MS	568.904	12.87	C3 H10 Cl N8 Na O16 S3	567.897				positive
206|502.2932|7.35		5|no MS/MS	502.293	7.35	C25 H44 N O7 P	501.286				positive
2072|122.0712|0.62		5|no MS/MS	122.071	0.62	C6 H7 N3	121.064				positive
2077|212.0553|1.29		5|no MS/MS	212.055	1.29	C6 H11 N3 Na O2 P	211.048				positive
2082|637.2664|7.13		5|no MS/MS	637.266	7.13	C27 H49 N2 Na2 O6 P3	636.259				positive
2084|574.6525|0.44		5|no MS/MS	574.653	0.44	C3 H K2 Na2 O10 P3 S5	573.645				positive
2085|816.59|10.61		5|no MS/MS	816.59	10.61	C50 H82 K N O5	815.583				positive
2087|413.3238|8.48		5|no MS/MS	413.324	8.48	C23 H42 N4 O	390.335				positive
2088|413.3238|8.48		5|no MS/MS	413.324	8.48	C15 H41 Cl N10 O	412.317				positive
2089|528.3087|7.52		5|no MS/MS	528.309	7.52	C27 H46 N O7 P	527.301				positive
208|526.2931|7.38		5|no MS/MS	526.293	7.38	C26 H41 N5 Na O3 P	525.286				positive
2090|174.9914|1.05		5|no MS/MS	174.991	1.05	C2 H8 O5 P2	173.984				positive
2091|158.027|0.59		5|no MS/MS	158.027	0.59	C6 H7 N O2 S	157.02				positive
2092|630.5964|0.43		5|no MS/MS	630.596	0.43	C3 H5 Br Cl K2 O9 P3 S5	629.589				positive
2093|632.611|0.44		5|no MS/MS	632.611	0.44		631.604				positive
2099|495.0109|0.4		5|no MS/MS	495.011	0.4	C7 H21 N4 O13 P3 S	494.004				positive
2102|419.2348|8.07		5|no MS/MS	419.235	8.07	C21 H37 N2 Na O P2	418.227				positive
2105|102.055|0.72		5|no MS/MS	102.055	0.72	C4 H7 N O2	101.048				positive
2106|651.0963|3.34		5|no MS/MS	651.096	3.34	C17 H27 N6 O17 P S	650.089				positive
2109|666.5256|0.43		5|no MS/MS	666.526	0.43		665.518				positive
2111|690.5697|0.43		5|no MS/MS	690.57	0.43		689.562				positive
2112|590.3219|7.42		5|no MS/MS	590.322	7.42	C27 H53 K N O8 P	589.315				positive
2114|572.6377|0.43		5|no MS/MS	572.638	0.43		571.63				positive
2115|848.7183|11.37		5|no MS/MS	848.718	11.37	C48 H97 N O10	847.711				positive
2117|470.144|0.94		5|no MS/MS	470.144	0.94	C15 H24 N7 Na O7 S	469.137				positive
2124|608.3927|8.21		5|no MS/MS	608.393	8.21	C21 H53 N9 O11	607.385				positive
2126|138.9064|0.43		5|no MS/MS	138.906	0.43		137.899				positive
2133|484.2825|7.35		5|no MS/MS	484.283	7.35	C21 H43 K N5 O3 P	483.275				positive
2136|261.1445|3.57		5|no MS/MS	261.144	3.57	C8 H22 N4 Na O2 P	260.137				positive
2139|714.5888|10.04		5|no MS/MS	714.589	10.04	C38 H81 N3 Na O5 P	713.581				positive
2140|508.3399|7.34		5|no MS/MS	508.34	7.34	C24 H49 N3 O6 S	507.333				positive
2141|375.9961|1.21		5|no MS/MS	375.996	1.21	C12 H12 K N Na O7 P	374.989				positive
2142|799.0312|0.39		5|no MS/MS	799.031	0.39	C28 H26 K2 N4 Na2 O14 S	798.024				positive
2147|574.6346|0.44		5|no MS/MS	574.635	0.44		573.627				positive
2148|885.6728|12.24		5|no MS/MS	885.673	12.24	C57 H84 N6 O2	884.666				positive
2149|290.0807|0.76		5|no MS/MS	290.081	0.76	C10 H15 N3 O5 S	289.073				positive
2150|685.2815|0.46		5|no MS/MS	685.282	0.46	C27 H53 N4 Na2 O5 P3 S	684.274				positive
2158|420.045|1.2		5|no MS/MS	420.045	1.2	C15 H22 N Na2 O2 P3 S	419.038				positive
2159|361.1829|0.7		5|no MS/MS	361.183	0.7	C14 H26 N4 Na2 O4	360.176				positive
2160|691.539|8.95		5|no MS/MS	691.539	8.95	C39 H73 N4 Na2 O P	690.532				positive
2163|338.8237|0.44		5|no MS/MS	338.824	0.44	C4 H4 Cl K2 Na2 O2 P S2	337.816				positive
2164|336.8267|0.43		5|no MS/MS	336.827	0.43	C5 H3 Cl4 Na O3 P2	335.819				positive
2167|959.6095|7.57		5|no MS/MS	959.61	7.57	C54 H79 N8 Na O6	958.602				positive
2168|416.2149|7.27		5|no MS/MS	416.215	7.27	C12 H34 N9 O P S2	415.208				positive
2174|696.4974|9.86		5|no MS/MS	696.497	9.86	C41 H68 N3 Na2 O P	695.49				positive
2178|452.3137|7.79		5|no MS/MS	452.314	7.79	C20 H42 N7 Na O S	451.306				positive
2180|409.0845|1.15		5|no MS/MS	409.084	1.15	C9 H18 N10 O3 P2 S	408.077				positive
2181|594.308|7.41		5|no MS/MS	594.308	7.41	C22 H48 N7 Na O6 S2	593.301				positive
2182|492.6498|0.55		5|no MS/MS	492.65	0.55		491.642				positive
2184|180.1019|4.23		5|no MS/MS	180.102	4.23	C10 H13 N O2	179.095				positive
2189|159.0917|3.76		5|no MS/MS	159.092	3.76	C10 H7 N	141.058				positive
2193|664.5286|0.43		5|no MS/MS	664.529	0.43		663.521				positive
2194|474.7092|0.42		5|no MS/MS	474.709	0.42	C H Br K2 N2 Na O8 P3 S	473.702				positive
2197|164.0293|0.45		5|no MS/MS	164.029	0.45	C2 H2 N7 Na O	163.022				positive
2198|164.0293|0.45		5|no MS/MS	164.029	0.45	C4 H8 N Na O3	141.04				positive
2200|782.5007|12.9		5|no MS/MS	782.501	12.9	C36 H78 N3 Na O7 P2 S	781.493				positive
2201|782.5011|12.9		5|no MS/MS	782.501	12.9		764.467				positive
2204|176.0918|0.66		5|no MS/MS	176.092	0.66	C7 H13 N O4	175.085				positive
2207|250.0386|4.31		5|no MS/MS	250.039	4.31	C8 H13 N O4 P2	249.031				positive
2208|229.98|0.46		5|no MS/MS	229.98	0.46	C5 H7 K N Na O4	206.991				positive
2209|229.98|0.45		5|no MS/MS	229.98	0.45	C5 H6 K N Na2 O4	228.973				positive
2215|634.4082|8.27		5|no MS/MS	634.408	8.27	C41 H53 N3 Na2	633.401				positive
2219|680.4651|8.75		5|no MS/MS	680.465	8.75	C41 H65 N3 O S2	679.458				positive
221|701.5768|9.85		5|no MS/MS	701.577	9.85	C34 H72 N10 O5	700.569				positive
2225|664.4191|8.42		5|no MS/MS	664.419	8.42	C34 H61 N5 Na2 O P2	663.412				positive
2229|452.2775|7.36		5|no MS/MS	452.277	7.36	C17 H39 N7 Na2 O2 S	451.27				positive
2232|272.7947|0.43		5|no MS/MS	272.795	0.43		271.787				positive
2234|446.6706|0.43		5|no MS/MS	446.671	0.43	C H Cl4 K O4 P2 S4	445.663				positive
2237|468.3086|7.65		5|no MS/MS	468.309	7.65	C22 H46 N O7 P	467.301				positive
2238|158.1176|0.88		5|no MS/MS	158.118	0.88	C8 H15 N O2	157.11				positive
2242|527.3804|8.02		5|no MS/MS	527.38	8.02		526.373				positive
2243|672.5264|8.44		5|no MS/MS	672.526	8.44	C35 H69 N5 O7	671.519				positive
2244|538.1273|1.25		5|no MS/MS	538.127	1.25	C18 H27 N5 O10 S2	537.12				positive
2245|472.6942|0.43		5|no MS/MS	472.694	0.43	C H Cl K2 N2 O6 P2 S5	471.687				positive
2247|496.3765|8.41		5|no MS/MS	496.377	8.41	C24 H51 N5 Na O2 P	495.369				positive
2248|746.5082|12.85		5|no MS/MS	746.508	12.85	C31 H72 N9 O7 P S	745.501				positive
2249|956.7395|11.12		5|no MS/MS	956.74	11.12	C52 H100 K N7 Na2 O3	955.732				positive
2250|573.949|0.83		5|no MS/MS	573.949	0.83	C6 H11 N9 Na2 O14 P2 S	572.942				positive
2251|200.8592|0.43		5|no MS/MS	200.859	0.43		199.852				positive
2252|848.6945|11.72		5|no MS/MS	848.694	11.72		847.687				positive
2254|908.7396|11.13		5|no MS/MS	908.74	11.13		907.732				positive
2259|482.7437|0.42		5|no MS/MS	482.744	0.42	C2 H5 K2 N2 Na2 O5 P3 S4	481.736				positive
2260|480.7468|0.42		5|no MS/MS	480.747	0.42	C H4 Cl3 K2 N4 Na2 O4 P3	457.758				positive
2261|480.7467|0.42		5|no MS/MS	480.747	0.42	C3 H7 Cl2 K N2 Na2 O2 P2 S5	479.739				positive
2264|385.2738|7.38		5|no MS/MS	385.274	7.38	C25 H36 O3	384.267				positive
2267|637.1567|0.7		5|no MS/MS	637.157	0.7	C16 H36 K N10 Na O7 P2 S	636.149				positive
2277|622.4081|8.03		5|no MS/MS	622.408	8.03	C38 H55 N O6	621.401				positive
2278|721.4784|12.87		5|no MS/MS	721.478	12.87	C33 H66 N10 Na O2 P S	720.471				positive
2281|664.4919|10.01		5|no MS/MS	664.492	10.01	C42 H65 N O5	663.485				positive
2284|231.0976|0.7		5|no MS/MS	231.098	0.7	C6 H16 N4 Na O2 P	230.09				positive
2285|516.6938|0.44		5|no MS/MS	516.694	0.44	C2 H K Na O11 P3 S5	515.687				positive
2286|811.6857|10.99		5|no MS/MS	811.686	10.99	C19 H4 K2 N3 Na2 O10 P3 S5	810.678				positive
2287|138.0523|0.5		5|no MS/MS	138.052	0.5	C3 H3 N7	137.045				positive
2288|293.0979|0.58		5|no MS/MS	293.098	0.58	C13 H17 N4 P S	292.091				positive
2293|820.6878|11.18		5|no MS/MS	820.688	11.18	C48 H91 N3 Na2 O4	819.681				positive
2295|391.3419|8.67		5|no MS/MS	391.342	8.67	C21 H43 N4 Na O	390.335				positive
2297|848.6947|11.55		5|no MS/MS	848.695	11.55		847.687				positive
2301|595.286|6.99		5|no MS/MS	595.286	6.99	C25 H49 O12 P	572.296				positive
2302|595.286|7.01		5|no MS/MS	595.286	7.01	C18 H48 N10 O4 P2 S2	594.279				positive
2303|362.7849|0.42		5|no MS/MS	362.785	0.42	C2 H3 K2 N2 Na O P2 S4	361.778				positive
2305|798.4166|0.44		5|no MS/MS	798.417	0.44		797.409				positive
2306|598.3872|7.88		5|no MS/MS	598.387	7.88	C26 H55 N5 O8 S	597.38				positive
2308|484.2825|10.33		5|no MS/MS	484.283	10.33	C19 H44 N5 Na2 O2 P S	483.275				positive
2309|342.8474|0.42		5|no MS/MS	342.847	0.42	C3 H5 Cl K O7 P3	319.858				positive
2310|134.0602|1.07		5|no MS/MS	134.06	1.07	C8 H7 N O	133.053				positive
2314|644.3214|7.95		5|no MS/MS	644.321	7.95	C21 H52 N9 Na O6 P2 S	643.314				positive
2316|618.1762|4.31		5|no MS/MS	618.176	4.31	C30 H38 N O5 P3 S	617.169				positive
231|544.3409|7.4		5|no MS/MS	544.341	7.4	C30 H48 N3 Na2 O P	543.333				positive
2320|640.0368|1.73		5|no MS/MS	640.037	1.73		639.03				positive
2323|651.1063|1.26		5|no MS/MS	651.106	1.26	C20 H29 N8 O9 P3 S	650.099				positive
2324|412.7563|0.44		5|no MS/MS	412.756	0.44	C2 H3 Cl2 K Na O6 P3 S2	411.749				positive
2325|130.0321|1.2		5|no MS/MS	130.032	1.2	C5 H7 N O S	129.025				positive
2326|407.7564|12.9		5|no MS/MS	407.756	12.9		406.749				positive
2328|638.6085|11.68		5|no MS/MS	638.609	11.68	C40 H79 N O4	637.601				positive
2329|717.2731|6.52		5|no MS/MS	717.273	6.52		716.266				positive
2332|577.9775|1.73		5|no MS/MS	577.977	1.73	C18 H12 N7 O11 P3	594.981				positive
2333|577.9775|1.74		5|no MS/MS	577.977	1.74	C16 H13 N5 O13 P2 S	576.97				positive
2335|262.1651|3.36		5|no MS/MS	262.165	3.36		261.158				positive
2342|340.8029|0.44		5|no MS/MS	340.803	0.44	C2 H4 K2 N2 O P2 S4	339.796				positive
2346|631.1705|1.24		5|no MS/MS	631.17	1.24	C22 H31 N8 O10 P S	630.162				positive
2356|572.9662|0.45		5|no MS/MS	572.966	0.45	C12 H24 K N4 Na O6 P2 S4	571.959				positive
2359|241.0796|0.71		5|no MS/MS	241.08	0.71	C5 H15 N4 Na2 O2 P	240.072				positive
2361|506.6263|0.43		5|no MS/MS	506.626	0.43		505.619				positive
2362|603.2936|6.95		5|no MS/MS	603.294	6.95	C31 H40 K N8 Na O	602.286				positive
2363|241.0795|0.73		5|no MS/MS	241.079	0.73	C5 H16 N4 Na O2 P	218.09				positive
2365|598.0263|1.73		5|no MS/MS	598.026	1.73	C14 H17 N9 O12 P2 S	597.019				positive
2366|419.2557|7.58		5|no MS/MS	419.256	7.58	C17 H40 K N4 O3 P	418.248				positive
2368|303.0654|3.76		5|no MS/MS	303.065	3.76	C11 H14 N2 O6 S	302.058				positive
2370|520.2715|7.87		5|no MS/MS	520.271	7.87	C19 H44 N7 Na O2 P2 S	519.264				positive
2373|338.8058|0.42		5|no MS/MS	338.806	0.42	C H2 Cl3 Na2 O5 P3	337.799				positive
2374|454.3294|7.12		5|no MS/MS	454.329	7.12	C21 H47 N3 O5 S	453.322				positive
2377|678.6761|11.95		5|no MS/MS	678.676	11.95		677.669				positive
2378|753.9884|4.31		5|no MS/MS	753.988	4.31	C38 H9 N7 O6 P2 S	752.981				positive
2380|626.4185|8.25		5|no MS/MS	626.418	8.25	C39 H56 N Na O4	625.411				positive
2389|642.5801|11.16		5|no MS/MS	642.58	11.16	C40 H76 N Na O3	641.573				positive
238|793.5931|12.91		5|no MS/MS	793.593	12.91	C42 H82 N8 P2 S	792.586				positive
2391|468.345|7.36		5|no MS/MS	468.345	7.36	C18 H45 N9 O3 S	467.338				positive
2394|504.6293|0.43		5|no MS/MS	504.629	0.43	C3 H Cl3 K2 Na2 O P2 S5	503.622				positive
2396|296.0091|0.45		5|no MS/MS	296.009	0.45	C5 H15 N3 Na O5 P3	313.012				positive
2398|704.0793|2.77		5|no MS/MS	704.079	2.77	C18 H34 N3 Na2 O15 P3 S	703.072				positive
2399|644.4944|7.94		5|no MS/MS	644.494	7.94	C36 H66 N3 Na O5	643.487				positive
239|545.9503|1.86		5|no MS/MS	545.95	1.86	C8 H15 N5 Na2 O12 P2 S2	544.943				positive
2400|780.0253|3.46		5|no MS/MS	780.025	3.46	C41 H17 N3 Na O7 P3	779.018				positive
2405|342.8473|0.5		5|no MS/MS	342.847	0.5	C4 H5 K2 N2 Na O2 S4	341.84				positive
2406|744.5346|0.44		5|no MS/MS	744.535	0.44	C2 H2 Br Cl3 K2 N6 Na O6 P3 S5	743.527				positive
2407|779.4643|7.66		5|no MS/MS	779.464	7.66	C30 H67 N8 O13 P	778.457				positive
2409|796.4196|0.43		5|no MS/MS	796.42	0.43		795.412				positive
240|673.5282|8.79		5|no MS/MS	673.528	8.79	C39 H73 K N2 O4	672.521				positive
2410|592.3378|7.53		5|no MS/MS	592.338	7.53	C25 H50 N7 O5 P S	591.331				positive
2412|280.8472|0.51		5|no MS/MS	280.847	0.51	C4 H4 Cl2 K Na S3	279.84				positive
2414|192.9985|0.44		5|no MS/MS	192.999	0.44	C4 H6 K N2 Na O3	191.991				positive
2415|192.9985|0.44		5|no MS/MS	192.999	0.44	C4 H7 K N2 O3	170.009				positive
2417|746.5317|0.43		5|no MS/MS	746.532	0.43		745.524				positive
2418|538.7056|0.42		5|no MS/MS	538.706	0.42	C3 H Br Cl K N8 Na2 P2 S4	537.698				positive
2419|582.458|8.87		5|no MS/MS	582.458	8.87	C27 H60 K N9 O2	581.451				positive
2421|690.5519|0.43		5|no MS/MS	690.552	0.43		689.545				positive
2424|622.4081|7.85		5|no MS/MS	622.408	7.85	C33 H60 N Na O6 S	621.401				positive
2425|295.0938|4.11		5|no MS/MS	295.094	4.11	C14 H20 N2 O2 S2	312.097				positive
2426|295.0937|4.11		5|no MS/MS	295.094	4.11	C10 H21 K N2 Na O2 P	294.086				positive
2430|591.9824|3.21		5|no MS/MS	591.982	3.21	C10 H11 N9 O17 P2	590.975				positive
2434|522.3557|8.05		5|no MS/MS	522.356	8.05		521.348				positive
2437|793.9937|0.58		5|no MS/MS	793.994	0.58	C26 H20 K N7 Na O13 P3	792.986				positive
2440|371.113|1.17		5|no MS/MS	371.113	1.17	C13 H18 N6 O5 S	370.106				positive
2441|504.3087|7.43		5|no MS/MS	504.309	7.43	C26 H44 N5 O4 P	521.312				positive
2442|504.3088|7.43		5|no MS/MS	504.309	7.43	C27 H41 N3 O6	503.302				positive
2443|308.2949|12.91		5|no MS/MS	308.295	12.91	C20 H37 N O	307.288				positive
2446|364.8292|0.49		5|no MS/MS	364.829	0.49	C6 H Cl N2 Na O3 P3 S2	363.822				positive
2450|908.6161|10.39		5|no MS/MS	908.616	10.39	C54 H86 N O8 P	907.609				positive
2453|540.2402|7.35		5|no MS/MS	540.24	7.35	C22 H33 N7 O9	539.233				positive
2455|615.1548|0.62		5|no MS/MS	615.155	0.62	C20 H31 N4 O16 P	614.148				positive
2456|454.7233|0.54		5|no MS/MS	454.723	0.54	C5 H2 Cl4 K Na O4 P2 S2	453.716				positive
245|580.0156|1.73		5|no MS/MS	580.016	1.73	C16 H10 N7 Na O16	579.008				positive
2468|263.1213|4.58		5|no MS/MS	263.121	4.58	C14 H18 N2 O S	262.114				positive
2470|203.0815|4.66		5|no MS/MS	203.082	4.66	C11 H10 N2 O2	202.074				positive
2471|881.9835|1.29		5|no MS/MS	881.984	1.29	C35 H19 N5 Na O14 P3 S	880.976				positive
2474|684.5786|0.44		5|no MS/MS	684.579	0.44	C3 H Br3 Cl4 N8 Na2 O3 S2	683.571				positive
2477|176.0292|0.46		5|no MS/MS	176.029	0.46	C6 H10 N O P S	175.022				positive
2480|687.101|1.73		5|no MS/MS	687.101	1.73	C26 H31 N2 Na2 O11 P3	686.094				positive
2484|800.4137|0.44		5|no MS/MS	800.414	0.44		799.406				positive
2485|247.1288|1.96		5|no MS/MS	247.129	1.96	C7 H17 N3 Na O2 P	229.095				positive
2492|764.5012|7.09		5|no MS/MS	764.501	7.09	C39 H78 N Na2 O4 P3	763.494				positive
2496|643.5276|11.21		5|no MS/MS	643.528	11.21	C31 H67 N10 O2 P	642.52				positive
2504|614.6237|11.78		5|no MS/MS	614.624	11.78	C42 H79 N O	613.616				positive
2506|263.1212|4.83		5|no MS/MS	263.121	4.83	C8 H19 N6 P S	262.114				positive
2508|620.3921|7.84		5|no MS/MS	620.392	7.84	C36 H54 N5 P S	619.385				positive
250|717.5632|12.98		5|no MS/MS	717.563	12.98		716.556				positive
2510|458.7352|0.44		5|no MS/MS	458.735	0.44	C5 H K2 O8 P S5	457.728				positive
2512|480.3451|8.28		5|no MS/MS	480.345	8.28	C25 H46 N5 O2 P	479.338				positive
2514|500.2776|7.09		5|no MS/MS	500.278	7.09	C25 H42 N O7 P	499.27				positive
2518|267.0588|1.3		5|no MS/MS	267.059	1.3	C5 H12 K N6 Na O3	266.052				positive
2523|246.0285|0.84		5|no MS/MS	246.029	0.84	C10 H9 N Na O3 P	245.021				positive
2524|600.403|8.09		5|no MS/MS	600.403	8.09	C32 H58 N O7 P	599.396				positive
2531|546.6141|0.49		5|no MS/MS	546.614	0.49	C4 H4 Cl4 K2 Na P3 S5	545.607				positive
2538|322.9929|0.65		5|no MS/MS	322.993	0.65	C8 H10 N2 Na2 O5 P2	321.986				positive
2540|398.3993|11.17		5|no MS/MS	398.399	11.17	C25 H51 N O2	397.392				positive
2541|325.0384|0.73		5|no MS/MS	325.038	0.73	C10 H12 N2 Na2 O6	302.049				positive
2542|325.0383|0.72		5|no MS/MS	325.038	0.72	C9 H9 N4 Na O8	324.031				positive
2544|508.2824|10.18		5|no MS/MS	508.282	10.18	C16 H38 N9 Na O8	507.275				positive
2546|200.9746|0.56		5|no MS/MS	200.975	0.56	C5 H6 Na O3 P S	199.967				positive
2548|566.127|5.42		5|no MS/MS	566.127	5.42	C29 H25 N3 Na O4 P S	565.12				positive
2549|748.5283|0.43		5|no MS/MS	748.528	0.43		747.521				positive
2552|426.2618|6.98		5|no MS/MS	426.262	6.98	C18 H39 N3 O6 S	425.254				positive
2553|651.1958|7.39		5|no MS/MS	651.196	7.39	C20 H39 N10 Na O5 S4	650.189				positive
2556|205.0566|0.45		5|no MS/MS	205.057	0.45	C6 H10 N2 Na2 O3	204.049				positive
2558|825.643|11.18		5|no MS/MS	825.643	11.18	C46 H91 N4 O2 P3	824.636				positive
2560|426.8295|0.49		5|no MS/MS	426.829	0.49		425.822				positive
2562|508.3763|8.75		5|no MS/MS	508.376	8.75	C26 H54 N O6 P	507.369				positive
2566|362.9854|0.6		5|no MS/MS	362.985	0.6	C4 H8 N6 O10 P2	361.978				positive
2568|706.5025|8.93		5|no MS/MS	706.503	8.93	C37 H65 N9 Na O P	705.495				positive
2569|918.6884|10.4		5|no MS/MS	918.688	10.4		917.681				positive
2570|286.0362|2.16		5|no MS/MS	286.036	2.16	C10 H8 N5 Na O2 S	285.029				positive
2571|808.4844|0.43		5|no MS/MS	808.484	0.43		807.477				positive
2574|508.3036|7.78		5|no MS/MS	508.304	7.78	C22 H40 N9 Na2 P	507.296				positive
2575|508.3038|7.78		5|no MS/MS	508.304	7.78	C23 H49 N3 O6 P2	525.307				positive
2576|187.0535|0.7		5|no MS/MS	187.054	0.7		169.02				positive
2577|276.1264|4.55		5|no MS/MS	276.126	4.55	C12 H21 N O4 S	275.119				positive
2578|194.0484|0.59		5|no MS/MS	194.048	0.59	C6 H11 N O4 S	193.041				positive
2580|853.6736|11.37		5|no MS/MS	853.674	11.37	C40 H90 N10 Na2 O4 S	852.666				positive
2583|218.1209|5.15		5|no MS/MS	218.121	5.15	C10 H16 O2 S	200.087				positive
2584|218.1209|5.15		5|no MS/MS	218.121	5.15	C10 H19 N O2 S	217.114				positive
2585|204.1053|4.63		5|no MS/MS	204.105	4.63	C9 H14 O2 S	186.071				positive
2586|204.1053|4.63		5|no MS/MS	204.105	4.63	C9 H17 N O2 S	203.098				positive
2588|561.1903|7.08		5|no MS/MS	561.19	7.08	C27 H31 Cl N6 Na O2 P	560.183				positive
258|776.559|12.9		5|no MS/MS	776.559	12.9	C44 H85 N Na P3 S	775.552				positive
2592|815.5383|12.87		5|no MS/MS	815.538	12.87		814.531				positive
2593|697.4485|12.9		5|no MS/MS	697.448	12.9	C34 H73 K N2 Na O2 P3	696.441				positive
2603|363.3106|8.12		5|no MS/MS	363.311	8.12	C21 H38 N4 O	362.303				positive
2604|803.4856|12.9		5|no MS/MS	803.486	12.9	C38 H79 Na2 O8 P3	802.478				positive
2609|654.4499|8.61		5|no MS/MS	654.45	8.61	C25 H60 N9 Na O9	653.443				positive
260|599.5038|9.5		5|no MS/MS	599.504	9.5	C39 H66 O4	598.497				positive
2615|556.34|7.76		5|no MS/MS	556.34	7.76	C22 H50 N7 O5 P S	555.333				positive
2618|540.7024|0.42		5|no MS/MS	540.702	0.42	C2 H Cl K N2 O12 P3 S4	539.695				positive
261|781.5552|12.88		5|no MS/MS	781.555	12.88		780.548				positive
2620|651.4432|8.34		5|no MS/MS	651.443	8.34		650.436				positive
2622|405.2092|1		5|no MS/MS	405.209	1	C12 H30 N8 Na O4 P	404.202				positive
2626|466.3293|7.63		5|no MS/MS	466.329	7.63	C18 H45 N9 O P2	465.322				positive
2628|137.0457|0.95		5|no MS/MS	137.046	0.95	C5 H4 N4 O	136.038				positive
2633|203.139|0.9		5|no MS/MS	203.139	0.9	C9 H18 N2 O3	202.132				positive
2637|611.2506|7		5|no MS/MS	611.251	7	C20 H42 N10 Na2 O3 P2 S	610.243				positive
2638|424.3636|8.08		5|no MS/MS	424.364	8.08	C24 H47 N3 Na2	423.356				positive
2641|398.7615|0.52		5|no MS/MS	398.762	0.52	C5 H4 Cl K2 O2 P3 S3	397.754				positive
2642|377.3262|8.39		5|no MS/MS	377.326	8.39	C20 H41 N4 Na O	376.319				positive
264|478.3218|9.74		5|no MS/MS	478.322	9.74	C29 H45 N Na O P	477.315				positive
2651|781.4799|8.01		5|no MS/MS	781.48	8.01	C32 H67 N10 Na2 O7 P	780.473				positive
2669|615.4961|11.03		5|no MS/MS	615.496	11.03	C29 H63 N10 O2 P	614.489				positive
2673|175.0343|2.89		5|no MS/MS	175.034	2.89	C6 H8 Na2 O3	174.027				positive
2674|313.2738|7.79		5|no MS/MS	313.274	7.79	C19 H38 O4	330.277				positive
2675|675.0382|0.64		5|no MS/MS	675.038	0.64	C18 H19 N8 Na O15 S2	674.031				positive
2677|622.5436|0.43		5|no MS/MS	622.544	0.43		621.536				positive
2679|237.0904|1.53		5|no MS/MS	237.09	1.53	C5 H15 N3 Na O P S	219.057				positive
2681|160.0345|0.5		5|no MS/MS	160.035	0.5	C5 H7 N Na2 O2	159.027				positive
2684|548.2958|7.6		5|no MS/MS	548.296	7.6	C20 H43 N7 Na O7 P	547.289				positive
2685|746.5084|13.11		5|no MS/MS	746.508	13.11	C31 H72 N9 O7 P S	745.501				positive
2687|786.4366|0.43		5|no MS/MS	786.437	0.43		785.429				positive
268|621.9384|14.09		5|no MS/MS	621.938	14.09	C31 H5 N5 O3 P2 S2	620.931				positive
2693|727.2078|4.58		5|no MS/MS	727.208	4.58	C31 H47 N4 Na O3 P2 S3	704.219				positive
2694|727.208|4.59		5|no MS/MS	727.208	4.59	C30 H39 K N10 Na O2 P3	726.2				positive
2696|504.3088|7.59		5|no MS/MS	504.309	7.59	C26 H43 K N5 Na O	503.302				positive
26|785.5886|12.93		5|no MS/MS	785.589	12.93		784.581				positive
2701|536.3715|8.44		5|no MS/MS	536.371	8.44	C27 H54 N O7 P	535.364				positive
2703|710.51|12.88		5|no MS/MS	710.51	12.88	C33 H70 N9 Na O2 P2	709.503				positive
2708|161.092|0.74		5|no MS/MS	161.092	0.74	C6 H9 N O3	143.058				positive
2720|677.4867|7.53		5|no MS/MS	677.487	7.53	C37 H72 O6 S2	676.479				positive
2724|650.5125|9.75		5|no MS/MS	650.513	9.75	C31 H71 N7 Na2 P2	649.505				positive
2725|324.0714|1.23		5|no MS/MS	324.071	1.23	C5 H16 N7 Na O4 P2	323.064				positive
2726|727.0242|1.06		5|no MS/MS	727.024	1.06	C23 H17 N10 Na O11 P2 S	726.017				positive
2730|464.2854|5.76		5|no MS/MS	464.285	5.76	C19 H40 N2 Na O6 P	446.252				positive
2733|167.0928|0.69		5|no MS/MS	167.093	0.69	C7 H10 N4 O	166.085				positive
2737|719.5741|12.3		5|no MS/MS	719.574	12.3	C44 H79 O5 P	718.567				positive
2739|254.1499|0.49		5|no MS/MS	254.15	0.49	C12 H19 N3 O3	253.143				positive
2740|735.1206|0.76		5|no MS/MS	735.121	0.76	C31 H27 N8 O8 P S2	734.113				positive
2742|698.6423|11.77		5|no MS/MS	698.642	11.77		697.635				positive
2750|856.5374|13.21		5|no MS/MS	856.537	13.21	C36 H76 N9 Na2 O9 P	855.53				positive
2753|534.5249|10.04		5|no MS/MS	534.525	10.04	C35 H67 N O2	533.518				positive
2755|649.5283|8.81		5|no MS/MS	649.528	8.81	C40 H69 N2 Na O3	648.521				positive
2757|552.403|8.34		5|no MS/MS	552.403	8.34	C30 H53 N3 O6	551.396				positive
275|322.0769|1.2		5|no MS/MS	322.077	1.2	C10 H12 N5 Na O6	321.07				positive
2760|897.7|11.34		5|no MS/MS	897.7	11.34	C48 H92 N6 O9	896.693				positive
2764|620.3237|7.56		5|no MS/MS	620.324	7.56	C31 H50 N Na O8 S	619.316				positive
2768|104.107|7.72		5|no MS/MS	104.107	7.72	C5 H13 N O	103.1				positive
2772|304.2847|7.58		5|no MS/MS	304.285	7.58	C17 H37 N O3	303.277				positive
2778|588.6296|0.44		5|no MS/MS	588.63	0.44		587.622				positive
2779|586.6324|0.44		5|no MS/MS	586.632	0.44	C3 H2 Cl4 K2 N2 O7 P2 S4	585.625				positive
2784|512.6819|0.43		5|no MS/MS	512.682	0.43	C H2 Br Cl3 K N6 O2 P S4	511.675				positive
2788|589.4808|11.01		5|no MS/MS	589.481	11.01	C29 H61 K N10	588.473				positive
2789|796.5246|13.14		5|no MS/MS	796.525	13.14	C42 H75 N3 Na2 O6 S	795.517				positive
2791|594.3538|7.73		5|no MS/MS	594.354	7.73	C34 H52 K N O5	593.347				positive
2793|426.4308|11.52		5|no MS/MS	426.431	11.52	C27 H55 N O2	425.424				positive
2794|546.2572|7.35		5|no MS/MS	546.257	7.35	C26 H40 K N3 O7	545.25				positive
2797|132.0808|3.76		5|no MS/MS	132.081	3.76	C9 H9 N	131.074				positive
2798|822.7183|11.75		5|no MS/MS	822.718	11.75		821.711				positive
2799|433.2588|7.14		5|no MS/MS	433.259	7.14		432.252				positive
2810|366.0406|1.2		5|no MS/MS	366.041	1.2	C7 H14 K N5 Na2 O7	365.033				positive
2813|952.7658|11.1		5|no MS/MS	952.766	11.1	C52 H106 N5 Na O4 S2	951.76				positive
2818|648.1495|1.22		5|no MS/MS	648.149	1.22	C21 H38 N3 Na O11 P2 S	625.16				positive
2819|284.9722|0.45		5|no MS/MS	284.972	0.45	C3 H9 K N6 Na P3	283.965				positive
2820|925.5109|13.21		5|no MS/MS	925.511	13.21	C42 H75 N10 O7 P3	924.504				positive
2823|401.102|1.06		5|no MS/MS	401.102	1.06	C13 H25 K N4 Na2 O P2	400.095				positive
2825|540.2402|7.29		5|no MS/MS	540.24	7.29	C23 H42 N O9 P S	539.233				positive
2826|161.0921|0.73		5|no MS/MS	161.092	0.73	C6 H12 N2 O3	160.085				positive
2827|694.6346|11.66		5|no MS/MS	694.635	11.66	C38 H80 N9 P	693.627				positive
2837|611.09|1.77		5|no MS/MS	611.09	1.77	C18 H25 N10 Na O5 P2 S2	610.083				positive
2838|691.5393|8.48		5|no MS/MS	691.539	8.48	C35 H71 N8 Na O2 S	690.532				positive
283|834.6796|11.54		5|no MS/MS	834.68	11.54	C43 H89 N9 Na O3 P	833.672				positive
2844|869.6688|11.15		5|no MS/MS	869.669	11.15	C48 H86 N8 Na2 O3	868.661				positive
2845|475.2137|7.57		5|no MS/MS	475.214	7.57	C28 H31 N2 O3 P	474.206				positive
2850|246.181|0.46		5|no MS/MS	246.181	0.46	C12 H25 N Na2 O	245.174				positive
2851|246.181|0.46		5|no MS/MS	246.181	0.46	C11 H20 N2 O3	228.147				positive
2854|312.1166|0.88		5|no MS/MS	312.117	0.88	C8 H20 N5 Na2 O3 P	311.109				positive
2855|277.0894|0.5		5|no MS/MS	277.089	0.5	C9 H17 N4 O2 P S	276.082				positive
2858|413.9056|0.46		5|no MS/MS	413.906	0.46	C5 H8 Cl N7 Na O2 P3 S2	412.898				positive
2859|590.4266|7.98		5|no MS/MS	590.427	7.98	C30 H61 K N3 Na O4	589.419				positive
2860|917.5987|7.57		5|no MS/MS	917.599	7.57	C40 H89 N8 Na2 O6 P3	916.591				positive
2861|130.0973|0.46		5|no MS/MS	130.097	0.46	C5 H11 N3 O	129.09				positive
2864|598.6614|0.42		5|no MS/MS	598.661	0.42	C2 H Cl2 K N2 Na O12 P3 S4	597.654				positive
2866|628.434|8.46		5|no MS/MS	628.434	8.46	C33 H61 N3 O6 S	627.427				positive
2867|734.6148|10.9		5|no MS/MS	734.615	10.9	C36 H81 N9 Na2 O S	733.608				positive
2868|376.732|0.43		5|no MS/MS	376.732	0.43	C H K2 O4 P3 S4	375.725				positive
2869|610.5637|0.43		5|no MS/MS	610.564	0.43		609.556				positive
2873|566.5819|0.44		5|no MS/MS	566.582	0.44		565.575				positive
2874|302.2149|7.29		5|no MS/MS	302.215	7.29	C16 H31 N O2 S	301.208				positive
2879|666.8362|0.45		5|no MS/MS	666.836	0.45	C10 H14 Cl N2 Na O16 P2 S4	665.829				positive
2880|558.3553|7.96		5|no MS/MS	558.355	7.96	C34 H48 N Na O4	557.348				positive
2881|558.3553|7.96		5|no MS/MS	558.355	7.96	C24 H51 K N9 P	535.366				positive
2882|353.1166|5.79		5|no MS/MS	353.117	5.79	C16 H20 N2 O5 S	352.109				positive
2884|301.2117|7.29		5|no MS/MS	301.212	7.29		300.204				positive
2887|865.0047|1.3		5|no MS/MS	865.005	1.3		882.008				positive
2889|638.4394|7.87		5|no MS/MS	638.439	7.87	C27 H62 N9 Na2 O P S	637.432				positive
2891|353.0906|4.83		5|no MS/MS	353.091	4.83	C15 H18 N2 Na2 O3 S	352.083				positive
2893|530.653|0.43		5|no MS/MS	530.653	0.43	C H Cl2 K2 N2 Na O6 P2 S5	529.646				positive
2894|626.3405|7.63		5|no MS/MS	626.341	7.63	C24 H52 N9 O4 P S2	625.333				positive
2900|192.0658|2.38		5|no MS/MS	192.066	2.38	C7 H11 N3 Na P	191.058				positive
2901|233.0785|5.36		5|no MS/MS	233.078	5.36	C8 H17 K O5	232.071				positive
2904|316.3211|8.19		5|no MS/MS	316.321	8.19	C19 H41 N O2	315.314				positive
2908|606.6188|11.52		5|no MS/MS	606.619	11.52		605.612				positive
2909|604.4344|8.61		5|no MS/MS	604.434	8.61	C39 H57 N O4	603.427				positive
2911|550.3507|7.86		5|no MS/MS	550.351	7.86	C24 H54 N3 Na O5 P2	549.343				positive
2915|492.2401|7.43		5|no MS/MS	492.24	7.43	C21 H39 N3 O6 P2	491.233				positive
2916|282.2792|7.92		5|no MS/MS	282.279	7.92	C18 H35 N O	281.272				positive
2917|634.641|11.73		5|no MS/MS	634.641	11.73		633.634				positive
2923|634.5904|0.43		5|no MS/MS	634.59	0.43		633.583				positive
2926|770.5332|8.8		5|no MS/MS	770.533	8.8		769.526				positive
2927|846.6792|11.12		5|no MS/MS	846.679	11.12	C49 H92 N Na O8	845.672				positive
2930|664.1146|1.31		5|no MS/MS	664.115	1.31	C16 H30 N9 Na2 O11 P3	663.107				positive
2932|347.0738|4.58		5|no MS/MS	347.074	4.58	C7 H12 N10 Na2 O2 S	346.067				positive
2933|775.039|12.9		5|no MS/MS	775.039	12.9		774.032				positive
2935|552.6054|0.43		5|no MS/MS	552.605	0.43		551.598				positive
2937|552.4393|8.81		5|no MS/MS	552.439	8.81	C34 H58 N Na O3	551.432				positive
2938|506.7701|0.5		5|no MS/MS	506.77	0.5	C4 H2 Cl K2 N2 Na2 O11 P3	505.763				positive
2940|681.1204|0.74		5|no MS/MS	681.12	0.74	C18 H33 N4 Na O18 S2	680.113				positive
2944|577.517|11.38		5|no MS/MS	577.517	11.38	C33 H64 N6 O2	576.51				positive
2946|336.3263|8.26		5|no MS/MS	336.326	8.26	C22 H38 O	318.292				positive
2947|336.3263|8.26		5|no MS/MS	336.326	8.26	C22 H41 N O	335.319				positive
2948|480.6992|0.42		5|no MS/MS	480.699	0.42	C3 H3 K2 Na2 O4 P3 S5	479.692				positive
294|754.5363|13.09		5|no MS/MS	754.536	13.09	C37 H79 N3 Na2 O5 P2	753.529				positive
2954|865.0044|1.2		5|no MS/MS	865.004	1.2		863.997				positive
2955|581.172|7.9		5|no MS/MS	581.172	7.9	C23 H38 Cl2 N4 Na2 O2 P2	580.165				positive
2958|677.0448|0.89		5|no MS/MS	677.045	0.89	C22 H23 N4 O15 P3	676.038				positive
2959|564.24|7.38		5|no MS/MS	564.24	7.38	C23 H38 N7 Na O4 S2	563.233				positive
295|728.5595|9.92		5|no MS/MS	728.559	9.92	C38 H80 N3 Na O4 P2	727.552				positive
2962|518.2554|7.5		5|no MS/MS	518.255	7.5	C20 H41 N5 Na O5 P S	517.248				positive
2963|530.6708|0.44		5|no MS/MS	530.671	0.44	C6 H2 Cl2 K Na2 O3 P3 S5	529.664				positive
2974|862.646|8.57		5|no MS/MS	862.646	8.57	C49 H94 K N Na2 O3 S	861.639				positive
2978|948.7194|9.23		5|no MS/MS	948.719	9.23	C54 H93 N9 O3 S	947.712				positive
297|691.5107|10.22		5|no MS/MS	691.511	10.22		690.503				positive
2982|867.0198|1.19		5|no MS/MS	867.02	1.19	C37 H17 N4 Na2 O17 P	866.013				positive
2985|773.0672|0.76		5|no MS/MS	773.067	0.76	C43 H28 Na O3 P3 S2	772.06				positive
2986|773.0675|0.76		5|no MS/MS	773.067	0.76	C30 H30 N2 Na O16 P3	790.07				positive
2992|414.7355|0.43		5|no MS/MS	414.736	0.43	C3 H5 Cl K2 Na O P3 S4	413.728				positive
2993|608.3856|4.59		5|no MS/MS	608.386	4.59	C27 H53 N5 O10	607.378				positive
2997|692.5488|0.44		5|no MS/MS	692.549	0.44		691.542				positive
2999|417.2377|7.57		5|no MS/MS	417.238	7.57		394.248				positive
29|706.5939|9.79		5|no MS/MS	706.594	9.79		705.587				positive
3000|494.3245|7.76		5|no MS/MS	494.325	7.76	C29 H44 N Na O4	493.317				positive
3002|528.6738|0.44		5|no MS/MS	528.674	0.44	C8 H2 Cl4 K Na2 O P3 S3	527.666				positive
3006|545.1956|8.05		5|no MS/MS	545.196	8.05	C30 H29 Cl N4 O4	544.188				positive
3008|341.3162|8.15		5|no MS/MS	341.316	8.15	C20 H40 N2 O2	340.309				positive
3009|341.3163|8.14		5|no MS/MS	341.316	8.14	C20 H37 N O2	323.282				positive
3019|688.521|7.92		5|no MS/MS	688.521	7.92	C34 H74 N5 Na O3 S2	687.514				positive
3020|302.8292|0.53		5|no MS/MS	302.829	0.53	C H Cl2 Na2 O5 P3	301.822				positive
3021|574.0953|1.08		5|no MS/MS	574.095	1.08	C14 H28 N3 O17 P S	573.088				positive
3022|647.1354|1.23		5|no MS/MS	647.135	1.23	C16 H38 N2 Na O17 P3	646.128				positive
3023|236.9982|0.8		5|no MS/MS	236.998	0.8	C4 H9 N2 Na O4 S2	235.991				positive
3024|367.0561|2.65		5|no MS/MS	367.056	2.65	C9 H18 K N6 Na O2 P2	366.049				positive
3027|684.5623|9.44		5|no MS/MS	684.562	9.44	C31 H74 N9 O5 P	683.555				positive
3032|256.2635|8.24		5|no MS/MS	256.264	8.24	C16 H33 N O	255.256				positive
3033|656.62|0.42		5|no MS/MS	656.62	0.42		655.613				positive
3035|194.0483|1.28		5|no MS/MS	194.048	1.28	C6 H11 N O4 S	193.041				positive
3036|449.1979|7.43		5|no MS/MS	449.198	7.43	C15 H32 N2 O13	448.191				positive
3042|615.1663|1.15		5|no MS/MS	615.166	1.15		614.159				positive
3047|316.2306|7.51		5|no MS/MS	316.231	7.51	C17 H33 N O2 S	315.223				positive
3048|365.1124|0.71		5|no MS/MS	365.112	0.71	C9 H22 N6 Na O4 P S	364.105				positive
3050|162.0501|0.55		5|no MS/MS	162.05	0.55	C3 H4 N7 Na	161.043				positive
3051|642.308|7.4		5|no MS/MS	642.308	7.4	C37 H45 K N3 Na O3	641.301				positive
3057|668.5225|0.43		5|no MS/MS	668.523	0.43		667.515				positive
3058|348.0704|0.67		5|no MS/MS	348.07	0.67	C7 H16 N7 Na O4 P2	347.063				positive
3061|338.0505|0.47		5|no MS/MS	338.05	0.47	C14 H18 Cl N Na O P S	337.043				positive
3066|566.2768|7.03		5|no MS/MS	566.277	7.03	C20 H49 K N7 Na2 P3	565.27				positive
3069|781.6167|11.21		5|no MS/MS	781.617	11.21	C44 H87 N4 O P3	780.609				positive
3077|659.1189|0.62		5|no MS/MS	659.119	0.62	C19 H27 N6 O18 P	658.112				positive
308|702.5075|9.5		5|no MS/MS	702.508	9.5	C40 H71 N3 Na O2 P	679.518				positive
3090|291.1162|4.79		5|no MS/MS	291.116	4.79	C15 H18 N2 O2 S	290.109				positive
309|702.5075|9.5		5|no MS/MS	702.508	9.5		701.5				positive
3102|114.8937|0.44		5|no MS/MS	114.894	0.44		113.886				positive
3106|563.2982|7.12		5|no MS/MS	563.298	7.12	C27 H40 N8 Na O2 P	562.291				positive
3113|576.4028|8.2		5|no MS/MS	576.403	8.2	C37 H53 N O4	575.395				positive
3117|748.5103|0.43		5|no MS/MS	748.51	0.43		747.503				positive
3118|383.3133|8.53		5|no MS/MS	383.313	8.53	C19 H38 N6 O2	382.306				positive
3119|244.8705|0.54		5|no MS/MS	244.87	0.54	C H Cl Na O5 P3	243.863				positive
311|267.1128|7.39		5|no MS/MS	267.113	7.39	C16 H14 N2 O2	266.106				positive
3121|580.2925|7.87		5|no MS/MS	580.293	7.87	C23 H43 N9 Na O3 P S	579.285				positive
3123|259.9783|0.53		5|no MS/MS	259.978	0.53	C4 H2 K N9 Na2 O	276.982				positive
3124|414.7566|12.9		5|no MS/MS	414.757	12.9		413.749				positive
3126|703.509|8.95		5|no MS/MS	703.509	8.95	C30 H68 N10 Na O5 P	702.502				positive
3130|724.4842|0.43		5|no MS/MS	724.484	0.43		723.477				positive
3131|722.4872|0.43		5|no MS/MS	722.487	0.43		721.48				positive
3132|138.5414|3.46		5|no MS/MS	138.541	3.46		137.534				positive
3133|520.3765|8.58		5|no MS/MS	520.376	8.58	C32 H50 N Na O3	519.369				positive
3136|118.0653|2.15		5|no MS/MS	118.065	2.15	C8 H7 N	117.058				positive
3137|453.9238|0.48		5|no MS/MS	453.924	0.48	C4 H8 N7 Na2 O8 P3 S	452.917				positive
3138|453.9238|0.48		5|no MS/MS	453.924	0.48	C4 H9 N7 Na O8 P3 S	430.935				positive
313|754.5361|12.86		5|no MS/MS	754.536	12.86	C37 H79 N3 Na2 O5 P2	753.529				positive
3142|301.1695|1.25		5|no MS/MS	301.17	1.25	C13 H24 N4 O2 S	300.162				positive
3146|793.5339|9.84		5|no MS/MS	793.534	9.84	C40 H77 N2 O11 P	792.527				positive
3149|721.5133|8.4		5|no MS/MS	721.513	8.4	C39 H71 N4 Na2 O3 P	720.506				positive
3150|104.107|7.41		5|no MS/MS	104.107	7.41	C5 H13 N O	103.1				positive
3157|538.6582|0.43		5|no MS/MS	538.658	0.43	C2 H Cl K2 N2 Na O6 P3 S5	537.651				positive
3159|109.0648|1.06		5|no MS/MS	109.065	1.06	C7 H8 O	108.058				positive
315|676.4916|9.39		5|no MS/MS	676.492	9.39	C35 H67 N5 Na O4 P	675.484				positive
3163|548.2146|7.8		5|no MS/MS	548.215	7.8		547.207				positive
3164|722.798|0.45		5|no MS/MS	722.798	0.45	C13 H21 Br Cl4 N4 Na2 O4 S5	721.791				positive
3166|840.5533|10.03		5|no MS/MS	840.553	10.03	C54 H74 N Na O5	839.546				positive
3171|150.0494|3.46		5|no MS/MS	150.049	3.46	C2 H4 N7 Na	149.042				positive
3172|235.9934|0.72		5|no MS/MS	235.993	0.72	C4 H7 N Na O7 P	234.986				positive
3182|634.6082|0.44		5|no MS/MS	634.608	0.44		651.612				positive
3183|634.6081|0.44		5|no MS/MS	634.608	0.44		633.601				positive
3184|215.1026|0.73		5|no MS/MS	215.103	0.73	C8 H13 N6 Na O	232.106				positive
3186|306.076|1.15		5|no MS/MS	306.076	1.15	C7 H19 N5 Na O P3	305.069				positive
318|545.9503|0.99		5|no MS/MS	545.95	0.99	C9 H10 N9 O11 P3 S	544.943				positive
3190|238.8625|0.42		5|no MS/MS	238.863	0.42	C H3 Cl K Na O2 P2 S	237.855				positive
3192|282.8622|0.44		5|no MS/MS	282.862	0.44	C3 H K O7 P2 S	281.855				positive
31|620.9356|14.13		5|no MS/MS	620.936	14.13	C14 H2 N10 Na O16 P	619.928				positive
3203|308.2948|7.57		5|no MS/MS	308.295	7.57	C20 H37 N O	307.288				positive
3205|414.3004|6.48		5|no MS/MS	414.3	6.48	C20 H42 N5 O3 P	431.304				positive
3207|680.6918|12.59		5|no MS/MS	680.692	12.59		679.684				positive
3212|523.2993|7.49		5|no MS/MS	523.299	7.49		522.292				positive
3224|695.574|12.62		5|no MS/MS	695.574	12.62	C47 H75 Na O2	694.567				positive
3231|720.4896|0.43		5|no MS/MS	720.49	0.43	C3 H Br2 Cl K2 Na2 O9 P2 S5	719.483				positive
3232|148.0427|1.2		5|no MS/MS	148.043	1.2	C5 H9 N O2 S	147.035				positive
3238|463.8116|0.45		5|no MS/MS	463.812	0.45	C2 H Cl K2 N5 O12 P S	462.804				positive
3239|461.8146|0.45		5|no MS/MS	461.815	0.45	C8 H5 Cl4 K N Na O7 S	460.807				positive
3243|750.5256|0.44		5|no MS/MS	750.526	0.44		749.518				positive
3245|646.5705|0.43		5|no MS/MS	646.571	0.43	C5 H Br Cl2 K O9 P3 S5	645.563				positive
3249|166.0498|1.2		5|no MS/MS	166.05	1.2	C8 H7 N O3	165.043				positive
3250|243.0434|1.15		5|no MS/MS	243.043	1.15	C9 H10 N2 O4 S	242.036				positive
3253|666.6399|11.74		5|no MS/MS	666.64	11.74		665.633				positive
3257|178.0862|1.23		5|no MS/MS	178.086	1.23	C10 H11 N O2	177.079				positive
325|337.1048|7.63		5|no MS/MS	337.105	7.63	C18 H18 O5	314.116				positive
3260|503.1873|7.38		5|no MS/MS	503.187	7.38	C21 H35 N6 Na O2 P2 S	520.191				positive
3261|503.1873|7.38		5|no MS/MS	503.187	7.38	C17 H39 N4 Na2 O2 P3 S	502.18				positive
3263|498.3558|7.14		5|no MS/MS	498.356	7.14	C22 H48 N7 Na O2 S	497.349				positive
3265|479.1872|7.35		5|no MS/MS	479.187	7.35	C17 H36 N4 Na O4 P S2	478.18				positive
3266|381.1882|5.66		5|no MS/MS	381.188	5.66	C17 H31 K N2 Na2 O2	380.181				positive
326|337.1048|7.63		5|no MS/MS	337.105	7.63	C15 H19 N2 Na2 O2 P	336.098				positive
3270|692.5672|0.44		5|no MS/MS	692.567	0.44		709.571				positive
3271|692.5669|0.44		5|no MS/MS	692.567	0.44		691.56				positive
3272|361.183|0.77		5|no MS/MS	361.183	0.77	C16 H25 N4 Na O4	360.176				positive
3275|422.7881|0.52		5|no MS/MS	422.788	0.52	C4 H5 Cl K2 N2 Na O3 P3 S2	421.781				positive
3282|840.7285|11.74		5|no MS/MS	840.729	11.74		839.721				positive
328|136.0618|3.34		5|no MS/MS	136.062	3.34	C5 H5 N5	135.054				positive
3292|268.2635|7.69		5|no MS/MS	268.264	7.69	C17 H35 N O2	285.267				positive
3293|268.2635|7.68		5|no MS/MS	268.264	7.68	C17 H33 N O	267.256				positive
3295|243.0434|1.16		5|no MS/MS	243.043	1.16	C7 H15 N2 Na O3 P2	260.047				positive
32|689.5596|9.35		5|no MS/MS	689.56	9.35	C38 H77 N2 O6 P	688.552				positive
3300|674.6423|11.99		5|no MS/MS	674.642	11.99		673.635				positive
3304|288.8602|0.42		5|no MS/MS	288.86	0.42	C H3 Na2 O5 P3 S	265.871				positive
3308|322.1064|1.19		5|no MS/MS	322.106	1.19	C8 H21 N5 Na O3 P S	321.099				positive
3311|450.665|0.43		5|no MS/MS	450.665	0.43		449.658				positive
3313|750.5075|0.43		5|no MS/MS	750.508	0.43		749.5				positive
3317|407.3368|8.08		5|no MS/MS	407.337	8.08	C22 H46 O6	406.33				positive
3318|529.3119|7.58		5|no MS/MS	529.312	7.58	C19 H42 N10 Na O4 P	528.305				positive
3319|527.3172|7.62		5|no MS/MS	527.317	7.62	C20 H47 Cl N10 S2	526.31				positive
3323|764.0416|1.74		5|no MS/MS	764.042	1.74	C27 H25 N3 Na O16 P3	763.034				positive
3324|656.1232|4.31		5|no MS/MS	656.123	4.31	C29 H32 N5 O3 P3 S2	655.116				positive
3326|473.0666|4.62		5|no MS/MS	473.067	4.62	C13 H27 K N2 O8 P2 S	472.059				positive
3329|306.0616|0.47		5|no MS/MS	306.062	0.47	C8 H14 N5 Na O3 S	283.072				positive
3330|328.9237|0.41		5|no MS/MS	328.924	0.41	C4 H6 K N2 O9 P S	327.916				positive
3331|328.9237|0.41		5|no MS/MS	328.924	0.41	C4 H10 K2 N2 O5 P2	305.934				positive
3336|301.1435|0.82		5|no MS/MS	301.144	0.82	C11 H20 N6 O2 S	300.136				positive
3338|156.981|1.04		5|no MS/MS	156.981	1.04	C4 H2 N2 Na2 S	155.974				positive
3341|585.1666|7.39		5|no MS/MS	585.167	7.39	C25 H40 Cl N2 Na O2 P2 S2	584.159				positive
3344|524.8066|0.49		5|no MS/MS	524.807	0.49		523.799				positive
3346|235.0566|0.45		5|no MS/MS	235.057	0.45	C6 H13 K N4 O2	212.067				positive
3348|712.5255|12.85		5|no MS/MS	712.525	12.85	C35 H74 K N9 Na O P	729.53				positive
3349|652.4116|4.65		5|no MS/MS	652.412	4.65	C32 H58 N3 Na O9	651.404				positive
3350|530.288|7.54		5|no MS/MS	530.288	7.54	C22 H50 N3 O3 P3 S	529.281				positive
3352|590.6087|0.43		5|no MS/MS	590.609	0.43		589.601				positive
3353|849.6983|11.57		5|no MS/MS	849.698	11.57	C45 H94 N8 Na O P S	848.691				positive
3358|494.6466|0.43		5|no MS/MS	494.647	0.43		493.639				positive
3359|566.4631|9.38		5|no MS/MS	566.463	9.38	C30 H63 N O8	565.456				positive
3361|945.6536|12.98		5|no MS/MS	945.654	12.98		944.646				positive
3363|735.9626|0.71		5|no MS/MS	735.963	0.71	C27 H17 K N Na O16 P2	734.955				positive
3364|454.462|11.68		5|no MS/MS	454.462	11.68	C29 H59 N O2	453.455				positive
3365|304.9832|1.01		5|no MS/MS	304.983	1.01	C9 H11 N2 O2 P3 S	303.976				positive
3369|176.1157|0.47		5|no MS/MS	176.116	0.47	C8 H14 N3 Na	175.108				positive
3372|490.2244|7.14		5|no MS/MS	490.224	7.14	C17 H33 K N9 Na O4	489.217				positive
3373|536.2661|7.57		5|no MS/MS	536.266	7.57	C18 H38 N7 Na O10	535.259				positive
3374|524.2724|7.57		5|no MS/MS	524.272	7.57	C24 H40 N5 Na2 O3 P	523.265				positive
3377|178.0862|1.44		5|no MS/MS	178.086	1.44	C10 H11 N O2	177.079				positive
3378|388.7117|0.48		5|no MS/MS	388.712	0.48	C2 H2 Cl2 K2 Na P S5	387.704				positive
3380|162.9508|0.44		5|no MS/MS	162.951	0.44	C3 H5 Cl Na P S	161.944				positive
3381|130.0651|3.76		5|no MS/MS	130.065	3.76	C9 H7 N	129.058				positive
3386|322.1068|1.12		5|no MS/MS	322.107	1.12	C8 H21 N5 Na O3 P S	321.1				positive
338|766.5745|10.81		5|no MS/MS	766.574	10.81	C38 H82 N5 Na2 O3 P S	765.567				positive
3396|564.4026|8.26		5|no MS/MS	564.403	8.26	C34 H54 N Na O4	563.395				positive
3397|730.9854|0.55		5|no MS/MS	730.985	0.55		729.978				positive
33|620.9359|13.78		5|no MS/MS	620.936	13.78	C14 H2 N10 Na O16 P	619.929				positive
3400|590.6266|0.44		5|no MS/MS	590.627	0.44	C H Cl2 K Na O12 P3 S5	589.619				positive
3403|992.7453|9.19		5|no MS/MS	992.745	9.19	C50 H98 N9 Na O9	991.738				positive
3410|320.9335|0.56		5|no MS/MS	320.933	0.56	C5 H9 Na O7 P2 S	297.944				positive
3414|818.4671|0.44		5|no MS/MS	818.467	0.44	C5 H2 Br3 Cl4 N8 Na2 P3 S4	817.46				positive
3415|820.464|0.44		5|no MS/MS	820.464	0.44		819.457				positive
3418|204.1342|1.18		5|no MS/MS	204.134	1.18	C8 H17 N3 O3	203.127				positive
3421|657.1232|1.15		5|no MS/MS	657.123	1.15	C20 H32 N10 Na O4 P3 S2	656.116				positive
3424|175.0576|0.46		5|no MS/MS	175.058	0.46	C3 H6 N6 O3	174.05				positive
3429|272.7945|0.49		5|no MS/MS	272.795	0.49		271.787				positive
3434|592.3978|8.23		5|no MS/MS	592.398	8.23	C30 H58 N O8 P	591.391				positive
3437|342.2462|7.78		5|no MS/MS	342.246	7.78	C19 H35 N O2 S	341.239				positive
3438|362.0226|2.15		5|no MS/MS	362.023	2.15	C6 H9 N7 Na O8 P	361.015				positive
3439|362.0225|2.15		5|no MS/MS	362.022	2.15	C6 H11 N7 Na O9 P	379.026				positive
3441|526.2882|7.87		5|no MS/MS	526.288	7.87	C22 H45 K N3 Na O7	525.281				positive
3445|366.0722|3.34		5|no MS/MS	366.072	3.34	C15 H21 N Na O2 P S2	365.065				positive
3450|944.5574|13.11		5|no MS/MS	944.557	13.11	C47 H80 N9 O5 P3	943.55				positive
3454|822.4611|0.44		5|no MS/MS	822.461	0.44		821.454				positive
3456|496.2674|6.83		5|no MS/MS	496.267	6.83	C22 H43 N Na2 O6 S	495.26				positive
3458|289.0488|1.3		5|no MS/MS	289.049	1.3	C12 H9 N4 O3 P	288.042				positive
3459|613.0609|1.72		5|no MS/MS	613.061	1.72	C9 H28 N8 Na2 O12 P2 S2	612.054				positive
3460|689.4501|7.49		5|no MS/MS	689.45	7.49	C27 H62 N8 Na2 O9	688.443				positive
3461|534.1914|2.15		5|no MS/MS	534.191	2.15	C24 H35 K N5 Na O P2	533.184				positive
3462|525.2883|4.44		5|no MS/MS	525.288	4.44	C25 H46 N2 Na O4 P S	524.281				positive
3463|702.5498|0.44		5|no MS/MS	702.55	0.44	C2 H4 Br Cl3 K2 N4 Na O5 P3 S5	701.543				positive
3464|704.5469|0.43		5|no MS/MS	704.547	0.43		703.54				positive
3465|375.0534|0.73		5|no MS/MS	375.053	0.73	C9 H17 N6 Na O3 P2 S	374.046				positive
3475|765.5399|8.65		5|no MS/MS	765.54	8.65	C42 H81 K N2 O3 S2	764.533				positive
3481|320.9335|0.55		5|no MS/MS	320.933	0.55	C7 H8 K Na2 O5 P S	319.926				positive
3483|532.3374|7.65		5|no MS/MS	532.337	7.65	C21 H51 N5 O6 P2	531.33				positive
3486|254.2478|7.34		5|no MS/MS	254.248	7.34	C16 H31 N O	253.241				positive
3492|480.7467|0.51		5|no MS/MS	480.747	0.51	C3 H8 Cl2 K N2 Na O2 P2 S5	457.758				positive
3494|338.8058|0.51		5|no MS/MS	338.806	0.51	C4 H2 Cl2 K2 N2 O S3	337.799				positive
3496|865.0046|1.3		5|no MS/MS	865.005	1.3		863.997				positive
3497|680.5022|0.43		5|no MS/MS	680.502	0.43		679.495				positive
3498|678.5054|0.43		5|no MS/MS	678.505	0.43	C2 H Br3 Cl3 K2 N6 Na P2 S2	677.498				positive
3506|708.0806|1.73		5|no MS/MS	708.081	1.73	C15 H31 K N9 Na2 O12 P3	707.073				positive
3507|430.2296|3.29		5|no MS/MS	430.23	3.29	C20 H36 N3 O3 P S	429.222				positive
350|634.481|9.45		5|no MS/MS	634.481	9.45	C30 H67 N7 Na2 P2	633.474				positive
3512|708.541|0.43		5|no MS/MS	708.541	0.43		685.551				positive
3518|235.1305|5.91		5|no MS/MS	235.131	5.91	C10 H14 N6 O	234.123				positive
3519|430.6966|0.55		5|no MS/MS	430.697	0.55	C2 H Cl3 K Na O3 P2 S4	429.689				positive
351|722.513|10.02		5|no MS/MS	722.513	10.02	C35 H76 N5 Na2 O P3	721.506				positive
3523|337.1623|5.6		5|no MS/MS	337.162	5.6	C15 H23 N4 Na O2	314.173				positive
3525|532.3399|7.86		5|no MS/MS	532.34	7.86	C21 H51 N5 O6 P2	531.333				positive
3529|441.1109|0.68		5|no MS/MS	441.111	0.68	C13 H21 N8 Na O4 S2	440.104				positive
3531|765.6216|11.43		5|no MS/MS	765.622	11.43	C44 H87 N4 P3	764.614				positive
3532|484.2765|0.7		5|no MS/MS	484.276	0.7	C16 H39 N9 Na2 O3 S	483.269				positive
3534|787.4523|6.91		5|no MS/MS	787.452	6.91	C32 H69 N8 O8 P3	786.445				positive
3535|290.1235|1.5		5|no MS/MS	290.123	1.5	C9 H21 N3 Na O4 P	289.116				positive
3536|515.2186|4.14		5|no MS/MS	515.219	4.14	C26 H31 N6 Na O2 S	514.211				positive
3538|776.6614|11.21		5|no MS/MS	776.661	11.21		775.654				positive
3539|176.0913|0.46		5|no MS/MS	176.091	0.46	C7 H13 N O4	175.084				positive
3540|596.6168|0.43		5|no MS/MS	596.617	0.43		595.61				positive
3542|510.3555|7.58		5|no MS/MS	510.356	7.58	C24 H49 N5 Na O3 P	509.348				positive
3546|676.6603|11.74		5|no MS/MS	676.66	11.74		675.653				positive
3547|401.2144|3.39		5|no MS/MS	401.214	3.39	C14 H33 N4 O7 P	400.207				positive
354|751.5469|10.31		5|no MS/MS	751.547	10.31		750.54				positive
3551|170.0326|0.5		5|no MS/MS	170.033	0.5	C5 H10 K N Na2	169.025				positive
3555|518.673|0.43		5|no MS/MS	518.673	0.43		517.666				positive
3556|537.2828|6.99		5|no MS/MS	537.283	6.99	C31 H37 N4 Na O3	536.276				positive
3558|447.1342|3.76		5|no MS/MS	447.134	3.76	C16 H30 N2 Na O5 P3	446.127				positive
3565|815.0868|0.77		5|no MS/MS	815.087	0.77	C29 H26 K N10 Na O11 P2	814.079				positive
3568|381.0897|1.17		5|no MS/MS	381.09	1.17	C12 H20 N4 O6 S2	380.082				positive
3569|540.7027|0.52		5|no MS/MS	540.703	0.52	C H4 K2 O14 P2 S5	539.695				positive
3570|262.1107|4.2		5|no MS/MS	262.111	4.2	C10 H16 N5 Na S	261.103				positive
3576|648.5852|0.43		5|no MS/MS	648.585	0.43	C2 H Cl2 K2 Na2 O11 P3 S5	647.578				positive
3580|564.4388|9.09		5|no MS/MS	564.439	9.09	C28 H58 N7 Na O S	563.432				positive
3581|347.3156|8.7		5|no MS/MS	347.316	8.7	C20 H42 O4	346.308				positive
3583|425.3027|8.32		5|no MS/MS	425.303	8.32	C26 H41 Na O3	424.295				positive
3585|563.7549|0.45		5|no MS/MS	563.755	0.45	C7 H3 Cl2 K2 N3 Na2 O9 S3	562.748				positive
358|763.5294|12.93		5|no MS/MS	763.529	12.93		762.522				positive
3593|449.3838|8.88		5|no MS/MS	449.384	8.88	C25 H52 O6	448.376				positive
3596|689.5234|8.64		5|no MS/MS	689.523	8.64	C33 H72 N8 Na2 P2	688.516				positive
3601|452.3138|7.73		5|no MS/MS	452.314	7.73	C27 H42 N Na O3	451.306				positive
3603|409.0845|1.26		5|no MS/MS	409.084	1.26	C12 H19 N8 Na O P2 S	408.077				positive
3604|592.6235|0.43		5|no MS/MS	592.624	0.43	C H2 Br Cl4 K N6 Na O2 P S4	569.634				positive
3605|592.6233|0.43		5|no MS/MS	592.623	0.43		591.616				positive
3607|638.4031|8.09		5|no MS/MS	638.403	8.09	C28 H60 N3 Na O9 S	637.396				positive
360|322.0769|1.29		5|no MS/MS	322.077	1.29	C11 H15 N O10	321.07				positive
3612|920.7759|11.54		5|no MS/MS	920.776	11.54	C52 H105 N O11	919.769				positive
3613|694.466|8.38		5|no MS/MS	694.466	8.38	C30 H66 N9 Na2 O2 P S	693.458				positive
3614|693.4536|8.37		5|no MS/MS	693.454	8.37	C39 H71 Cl K O3 P	692.446				positive
3615|692.4502|8.37		5|no MS/MS	692.45	8.37	C33 H67 N Na O10 P	691.443				positive
3622|358.9874|1.01		5|no MS/MS	358.987	1.01	C6 H8 N4 Na2 O9 S	357.98				positive
3623|357.9814|0.98		5|no MS/MS	357.981	0.98	C5 H10 N3 Na O10 P2	356.974				positive
3629|619.4813|8.3		5|no MS/MS	619.481	8.3	C35 H67 K N2 O4	618.474				positive
362|330.2463|7.88		5|no MS/MS	330.246	7.88	C18 H35 N O2 S	329.239				positive
3630|510.3461|8.38		5|no MS/MS	510.346	8.38	C24 H48 N5 Na O3 S	509.339				positive
3632|244.2635|7.56		5|no MS/MS	244.263	7.56		243.256				positive
3634|649.5172|11.08		5|no MS/MS	649.517	11.08	C37 H79 P3 S	648.51				positive
3636|296.8211|0.42		5|no MS/MS	296.821	0.42	C3 H2 Cl2 K2 O3 P2	295.814				positive
3637|826.5382|9.52		5|no MS/MS	826.538	9.52	C42 H77 N5 O7 P2	825.531				positive
363|330.2462|7.87		5|no MS/MS	330.246	7.87	C18 H32 O2 S	312.212				positive
3642|913.6949|11.13		5|no MS/MS	913.695	11.13	C60 H93 K N2 O2	912.688				positive
3644|737.5906|11.24		5|no MS/MS	737.591	11.24	C42 H74 N8 Na2	736.583				positive
3645|112.0215|1.2		5|no MS/MS	112.022	1.2	C5 H5 N S	111.014				positive
3649|608.3241|7.72		5|no MS/MS	608.324	7.72	C25 H49 N9 Na O P3	607.317				positive
3654|220.0427|4.58		5|no MS/MS	220.043	4.58	C11 H9 N O2 S	219.035				positive
3656|822.5408|13.14		5|no MS/MS	822.541	13.14	C47 H80 K N3 O2 S2	821.533				positive
365|676.5278|12.9		5|no MS/MS	676.528	12.9	C32 H71 N9 O2 P2	675.521				positive
3666|258.9332|0.56		5|no MS/MS	258.933	0.56	C4 H7 Cl K N2 Na O P2	257.926				positive
3667|190.9929|0.66		5|no MS/MS	190.993	0.66	C3 H10 N2 P2 S	168.004				positive
3668|190.9928|0.66		5|no MS/MS	190.993	0.66	C3 H9 N2 Na P2 S	189.986				positive
3674|600.2127|5.19		5|no MS/MS	600.213	5.19	C22 H37 N9 Na2 O2 P2 S	599.205				positive
3675|630.1898|4.44		5|no MS/MS	630.19	4.44	C29 H37 N Na O9 P S	629.182				positive
3677|618.9888|1.35		5|no MS/MS	618.989	1.35		617.982				positive
3681|682.4995|0.44		5|no MS/MS	682.5	0.44		681.492				positive
3682|727.1819|7.39		5|no MS/MS	727.182	7.39	C23 H42 N6 Na O11 P3 S	726.175				positive
3685|576.6494|0.44		5|no MS/MS	576.649	0.44		575.642				positive
3688|873.4799|13.05		5|no MS/MS	873.48	13.05	C45 H72 N4 Na2 O6 P2	872.473				positive
3689|470.697|0.43		5|no MS/MS	470.697	0.43	C2 H5 Br Cl3 N2 Na O P2 S4	469.69				positive
3690|310.3105|7.87		5|no MS/MS	310.31	7.87	C20 H39 N O	309.303				positive
3697|144.1019|0.6		5|no MS/MS	144.102	0.6	C7 H13 N O2	143.095				positive
3699|144.102|0.6		5|no MS/MS	144.102	0.6	C7 H10 O2	126.068				positive
369|494.3608|8.51		5|no MS/MS	494.361	8.51	C25 H52 N O6 P	493.354				positive
3701|528.1801|5.57		5|no MS/MS	528.18	5.57	C26 H29 N3 O7 S	527.173				positive
3702|198.1852|6		5|no MS/MS	198.185	6	C12 H20 O	180.151				positive
3705|367.1322|5.71		5|no MS/MS	367.132	5.71	C14 H24 N4 Na O2 P S	366.125				positive
3708|707.1516|4.15		5|no MS/MS	707.152	4.15	C32 H31 N2 Na O13 S	706.144				positive
3712|316.9768|1.01		5|no MS/MS	316.977	1.01	C6 H13 N2 Na2 O2 P3 S	315.97				positive
371|860.616|13.01		5|no MS/MS	860.616	13.01	C49 H93 N Na O P3 S	859.609				positive
3720|318.0051|1.06		5|no MS/MS	318.005	1.06	C9 H10 N3 Na2 O3 P S	316.998				positive
3724|263.1458|0.46		5|no MS/MS	263.146	0.46	C7 H15 N10 Na	262.139				positive
3725|673.0883|1.15		5|no MS/MS	673.088	1.15	C26 H27 N8 O4 P3 S2	672.081				positive
3727|215.0486|2.23		5|no MS/MS	215.049	2.23	C4 H11 K N6 S	214.041				positive
3730|222.0397|1.2		5|no MS/MS	222.04	1.2	C10 H7 N O5	221.032				positive
3731|401.9127|0.46		5|no MS/MS	401.913	0.46	C4 H10 Cl3 N7 Na2 P2 S	400.905				positive
3735|649.1061|2.75		5|no MS/MS	649.106	2.75	C21 H27 N6 Na2 O11 P S	648.099				positive
3736|367.2843|7.78		5|no MS/MS	367.284	7.78	C18 H39 K N4 O	366.277				positive
3737|552.306|7.67		5|no MS/MS	552.306	7.67	C32 H43 N Na2 O4	551.299				positive
3738|860.5346|9.45		5|no MS/MS	860.535	9.45		859.528				positive
3742|708.5407|0.43		5|no MS/MS	708.541	0.43	C H Br Cl K2 N2 Na2 O11 P3 S5	707.533				positive
3743|460.7144|0.43		5|no MS/MS	460.714	0.43	C2 H2 K2 Na O7 P3 S4	459.707				positive
3745|447.9892|0.5		5|no MS/MS	447.989	0.5		446.982				positive
3746|493.3768|7.65		5|no MS/MS	493.377	7.65	C20 H48 N10 O2 S	492.37				positive
3753|554.2875|7.57		5|no MS/MS	554.288	7.57	C25 H47 N3 O5 P2	531.298				positive
3754|554.2876|7.57		5|no MS/MS	554.288	7.57	C28 H45 K N Na O6	553.28				positive
3755|471.864|0.45		5|no MS/MS	471.864	0.45	C H2 Cl K N7 Na2 O13 P	470.857				positive
3761|704.5285|0.43		5|no MS/MS	704.529	0.43	C H2 Br Cl3 K2 N4 Na O6 P3 S5	703.522				positive
3764|869.72|11.98		5|no MS/MS	869.72	11.98		868.713				positive
3766|476.2453|7.57		5|no MS/MS	476.245	7.57	C24 H38 N Na O5 S	475.238				positive
3769|484.7884|0.52		5|no MS/MS	484.788	0.52	C5 H2 Cl K Na2 O13 P2 S	483.781				positive
3771|597.9886|1.72		5|no MS/MS	597.989	1.72	C7 H22 N9 O11 P3 S3	596.981				positive
377|124.9998|9.59		5|no MS/MS	125	9.59	C7 H Na O	123.992				positive
3780|700.6581|12.25		5|no MS/MS	700.658	12.25		699.651				positive
3781|678.6761|12.26		5|no MS/MS	678.676	12.26		677.669				positive
3782|446.6703|0.49		5|no MS/MS	446.67	0.49	C H Cl2 K2 O4 P3 S4	445.663				positive
3784|173.0809|3.79		5|no MS/MS	173.081	3.79	C8 H12 O4	172.074				positive
3789|638.4032|8.33		5|no MS/MS	638.403	8.33	C24 H58 N9 Na O5 P2	637.396				positive
3796|608.2569|3.74		5|no MS/MS	608.257	3.74	C22 H45 K N5 Na2 O7 P	607.25				positive
3798|596.3716|7.67		5|no MS/MS	596.372	7.67	C26 H58 N5 Na2 O P3	595.364				positive
3799|714.5786|0.42		5|no MS/MS	714.579	0.42		713.571				positive
3803|584.0084|1.73		5|no MS/MS	584.008	1.73	C16 H11 N9 O12 P2	583.001				positive
3804|356.0772|1.13		5|no MS/MS	356.077	1.13	C5 H14 N7 Na O10	355.07				positive
3805|820.703|11.27		5|no MS/MS	820.703	11.27	C43 H93 N7 O5 S	819.696				positive
3806|820.7026|11.52		5|no MS/MS	820.703	11.52	C50 H93 N O7	819.695				positive
3809|666.4347|8.77		5|no MS/MS	666.435	8.77	C28 H62 N9 Na2 O2 P S	665.427				positive
3811|480.7467|0.53		5|no MS/MS	480.747	0.53	C4 H3 Cl2 K2 N2 Na2 O5 P S3	479.739				positive
3812|397.9477|0.52		5|no MS/MS	397.948	0.52	C5 H14 K N O11 P2 S	396.94				positive
3817|802.4108|0.44		5|no MS/MS	802.411	0.44		801.404				positive
3819|665.1284|1.29		5|no MS/MS	665.128	1.29	C27 H28 N6 O9 P2	642.139				positive
381|502.2932|7.29		5|no MS/MS	502.293	7.29	C25 H44 N O7 P	501.286				positive
3822|622.6136|11.45		5|no MS/MS	622.614	11.45		621.606				positive
3828|271.0844|5.41		5|no MS/MS	271.084	5.41	C12 H15 Cl N2 O3	270.077				positive
3830|578.2768|7.57		5|no MS/MS	578.277	7.57	C21 H43 N3 O15	577.27				positive
3834|906.672|8.54		5|no MS/MS	906.672	8.54	C45 H96 N5 Na O7 S2	905.665				positive
3836|413.0909|7.63		5|no MS/MS	413.091	7.63	C19 H19 K N4 Na O P	412.084				positive
3837|366.3171|7.97		5|no MS/MS	366.317	7.97		365.31				positive
3839|477.1328|0.79		5|no MS/MS	477.133	0.79	C13 H27 N8 Na O4 P2 S	476.126				positive
3845|713.3138|0.67		5|no MS/MS	713.314	0.67	C26 H50 N8 O11 P2	712.307				positive
384|805.5738|12.87		5|no MS/MS	805.574	12.87		804.567				positive
3850|224.9385|0.41		5|no MS/MS	224.939	0.41	C4 H5 Cl N2 O4 P2	241.942				positive
3856|165.0007|0.4		5|no MS/MS	165.001	0.4	C2 H5 Na O7	163.993				positive
3858|335.095|0.52		5|no MS/MS	335.095	0.52	C11 H21 N4 O2 P3	334.088				positive
3859|871.7359|12.37		5|no MS/MS	871.736	12.37		870.729				positive
3863|564.2401|7.32		5|no MS/MS	564.24	7.32	C32 H37 N O6 S	563.233				positive
3866|991.6718|7.41		5|no MS/MS	991.672	7.41	C56 H87 N8 Na O6	990.665				positive
3867|760.5083|0.44		5|no MS/MS	760.508	0.44	C2 H3 Br3 Cl2 K2 N8 Na2 O2 P2 S3	759.501				positive
3868|759.5086|0.44		5|no MS/MS	759.509	0.44	C33 H73 N10 Na O2 P2 S	758.501				positive
3874|669.2053|6.51		5|no MS/MS	669.205	6.51	C37 H42 Na O2 P S3	668.198				positive
3875|524.4077|8.88		5|no MS/MS	524.408	8.88	C22 H53 N9 O3 S	523.4				positive
3877|796.5485|12.88		5|no MS/MS	796.548	12.88		795.541				positive
3878|402.7645|13.06		5|no MS/MS	402.764	13.06		401.757				positive
3879|579.4964|11.12		5|no MS/MS	579.496	11.12	C37 H70 S2	578.489				positive
3880|643.2859|6.95		5|no MS/MS	643.286	6.95	C27 H44 N6 Na2 O7 S	642.279				positive
3881|688.4551|8.63		5|no MS/MS	688.455	8.63	C28 H63 N7 Na2 O9	687.448				positive
3890|741.5245|12.98		5|no MS/MS	741.524	12.98		740.517				positive
3895|574.3526|8.09		5|no MS/MS	574.353	8.09	C31 H52 N Na O5 S	573.345				positive
3896|288.2898|7.31		5|no MS/MS	288.29	7.31	C17 H37 N O2	287.282				positive
3897|400.8059|0.5		5|no MS/MS	400.806	0.5	C5 H5 Cl K Na O5 P2 S3	399.799				positive
3898|138.0662|2.13		5|no MS/MS	138.066	2.13	C6 H9 N3 O2	155.069				positive
3899|138.0661|2.14		5|no MS/MS	138.066	2.14	C6 H7 N3 O	137.059				positive
3901|276.9018|0.44		5|no MS/MS	276.902	0.44	C5 H8 Cl K2 O2 P S	275.894				positive
3903|696.058|1.2		5|no MS/MS	696.058	1.2		695.051				positive
3906|593.5122|11.21		5|no MS/MS	593.512	11.21	C32 H65 N8 P	592.505				positive
3908|406.9491|0.41		5|no MS/MS	406.949	0.41	C7 H7 N8 Na2 O2 P3 S	405.942				positive
390|518.4934|8.92		5|no MS/MS	518.493	8.92	C34 H63 N O2	517.486				positive
3910|531.3219|5.06		5|no MS/MS	531.322	5.06	C28 H49 N2 Na O2 P2	530.315				positive
3911|469.8849|0.45		5|no MS/MS	469.885	0.45	C10 H9 Cl2 K2 N3 Na O6 P	468.878				positive
3912|475.9057|0.48		5|no MS/MS	475.906	0.48	C10 H6 N7 Na2 O3 P3 S2	474.898				positive
3920|238.012|0.54		5|no MS/MS	238.012	0.54	C5 H7 N3 O6 S	237.005				positive
3923|403.9098|0.46		5|no MS/MS	403.91	0.46	C4 H8 K2 N9 O P S3	402.903				positive
3924|529.8228|0.46		5|no MS/MS	529.823	0.46	C10 H4 Cl2 K2 N7 O4 P S2	528.816				positive
3925|810.4813|0.44		5|no MS/MS	810.481	0.44		809.474				positive
3929|824.4584|0.43		5|no MS/MS	824.458	0.43		823.451				positive
392|774.5412|12.88		5|no MS/MS	774.541	12.88	C40 H79 N3 Na2 O4 P2	773.534				positive
3932|169.9858|0.53		5|no MS/MS	169.986	0.53	C H3 N3 O5 S	168.979				positive
3935|697.0652|1.2		5|no MS/MS	697.065	1.2	C26 H34 Br Cl N2 O9 S2	696.058				positive
3939|266.2842|7.57		5|no MS/MS	266.284	7.57	C18 H37 N O	283.288				positive
393|791.5413|10.15		5|no MS/MS	791.541	10.15		790.534				positive
3940|266.2842|7.56		5|no MS/MS	266.284	7.56	C18 H35 N	265.277				positive
3945|762.5054|0.44		5|no MS/MS	762.505	0.44		761.498				positive
3946|907.5783|7.43		5|no MS/MS	907.578	7.43	C47 H84 N2 Na O11 P	906.571				positive
3947|549.2784|7.32		5|no MS/MS	549.278	7.32	C16 H43 N10 Na2 O4 P S	548.271				positive
3956|252.8573|0.44		5|no MS/MS	252.857	0.44	C3 H5 Cl2 K2 P S	251.85				positive
3958|466.293|7.28		5|no MS/MS	466.293	7.28	C24 H39 N3 O6	465.286				positive
3959|119.0732|2.15		5|no MS/MS	119.073	2.15	C4 H8 N P	101.039				positive
3961|198.1852|6.02		5|no MS/MS	198.185	6.02	C12 H23 N O	197.178				positive
3966|102.1277|1.86		5|no MS/MS	102.128	1.86	C6 H15 N	101.12				positive
3967|536.3715|7.76		5|no MS/MS	536.371	7.76	C23 H53 N7 Na2 P2	535.364				positive
3970|814.3905|0.44		5|no MS/MS	814.39	0.44		813.383				positive
3971|812.3934|0.44		5|no MS/MS	812.393	0.44		811.386				positive
3972|696.0168|0.59		5|no MS/MS	696.017	0.59	C18 H26 N3 Na2 O15 P3 S	695.01				positive
3974|561.7578|0.44		5|no MS/MS	561.758	0.44	C4 H4 Br Cl4 N7 O8 S2	560.751				positive
3978|580.9762|1.74		5|no MS/MS	580.976	1.74		579.969				positive
3981|713.3136|0.52		5|no MS/MS	713.314	0.52	C35 H56 N4 Na P3 S2	712.306				positive
3982|970.573|13.12		5|no MS/MS	970.573	13.12	C57 H86 N3 O2 P3 S	969.566				positive
3985|700.5529|0.44		5|no MS/MS	700.553	0.44	C5 H2 Br3 Cl Na2 O12 S4	699.546				positive
3988|243.0433|1.27		5|no MS/MS	243.043	1.27	C9 H10 N2 O4 S	242.036				positive
3989|379.0697|4.15		5|no MS/MS	379.07	4.15	C10 H21 K N4 O5 P2	378.062				positive
3990|489.0665|0.72		5|no MS/MS	489.067	0.72	C15 H24 Na2 O11 P2	488.059				positive
3994|645.5432|11.38		5|no MS/MS	645.543	11.38	C38 H79 O P3	644.536				positive
3996|692.4503|8.03		5|no MS/MS	692.45	8.03	C35 H59 N9 Na O2 P	691.443				positive
3997|251.0203|2.88		5|no MS/MS	251.02	2.88	C8 H10 N2 Na2 O S	228.031				positive
399|692.5593|13.06		5|no MS/MS	692.559	13.06	C33 H75 N9 O2 P2	691.552				positive
4003|580.3289|7.59		5|no MS/MS	580.329	7.59	C32 H45 N5 O3 S	579.322				positive
4005|816.6676|0.45		5|no MS/MS	816.668	0.45		815.66				positive
4006|668.0274|0.59		5|no MS/MS	668.027	0.59	C20 H16 K N9 Na O12 P	667.019				positive
4007|346.1246|1.07		5|no MS/MS	346.125	1.07	C13 H19 N3 O8	345.117				positive
4019|227.1027|0.72		5|no MS/MS	227.103	0.72	C6 H15 K N6 O	226.095				positive
401|650.4397|8.3		5|no MS/MS	650.44	8.3	C32 H61 N5 Na O5 P	649.432				positive
4020|227.1026|0.72		5|no MS/MS	227.103	0.72	C7 H18 N4 Na O2 P	244.106				positive
4029|247.14|0.72		5|no MS/MS	247.14	0.72	C9 H18 N4 O4	246.133				positive
4033|548.2142|7.56		5|no MS/MS	548.214	7.56	C19 H41 Cl K N5 Na O5 P	547.207				positive
4041|885.3061|0.5		5|no MS/MS	885.306	0.5	C53 H41 N8 O4 P	884.299				positive
4042|542.6999|0.42		5|no MS/MS	542.7	0.42		519.711				positive
4045|102.0549|1.23		5|no MS/MS	102.055	1.23	C4 H7 N O2	101.048				positive
4050|696.4378|4.71		5|no MS/MS	696.438	4.71	C28 H63 N7 Na O9 P	695.431				positive
4051|702.0623|1.2		5|no MS/MS	702.062	1.2		701.055				positive
4052|650.4032|8.12		5|no MS/MS	650.403	8.12	C41 H53 N3 Na2 O	649.396				positive
4053|674.4396|8.1		5|no MS/MS	674.44	8.1	C43 H55 N5 O2	673.432				positive
4056|200.2008|7.39		5|no MS/MS	200.201	7.39	C12 H25 N O	199.194				positive
4059|770.5099|13.13		5|no MS/MS	770.51	13.13	C41 H69 N7 Na2 O2 S	769.503				positive
4062|964.8021|11.51		5|no MS/MS	964.802	11.51		963.795				positive
4064|634.5905|0.52		5|no MS/MS	634.591	0.52		633.583				positive
4072|876.5695|13.12		5|no MS/MS	876.569	13.12	C48 H84 N3 O5 P3	875.562				positive
4073|299.0915|0.84		5|no MS/MS	299.091	0.84	C4 H15 N10 O2 P S	298.084				positive
4075|798.6822|11.12		5|no MS/MS	798.682	11.12	C44 H88 K N9 O	797.675				positive
4077|175.1078|0.54		5|no MS/MS	175.108	0.54	C7 H11 N O3	157.074				positive
4082|767.6011|11.14		5|no MS/MS	767.601	11.14	C43 H76 N8 Na2 O	766.594				positive
4083|381.1308|7.6		5|no MS/MS	381.131	7.6	C21 H18 N4 O2	358.142				positive
4084|381.1308|7.6		5|no MS/MS	381.131	7.6	C12 H25 N6 O2 P S2	380.124				positive
4089|220.0638|1.44		5|no MS/MS	220.064	1.44	C5 H15 N3 Na O P S	219.057				positive
408|597.9088|14.08		5|no MS/MS	597.909	14.08	C5 H15 N5 Na O17 P3 S2	596.902				positive
4098|653.4364|7.95		5|no MS/MS	653.436	7.95		652.429				positive
4099|713.9914|0.85		5|no MS/MS	713.991	0.85		712.985				positive
409|597.9088|13.8		5|no MS/MS	597.909	13.8	C20 H4 N5 Na2 O9 P3	596.902				positive
4102|542.3246|7.13		5|no MS/MS	542.325	7.13	C28 H51 N Na2 O2 P2	541.317				positive
4105|485.7429|13.21		5|no MS/MS	485.743	13.21		484.736				positive
4106|180.1747|6		5|no MS/MS	180.175	6	C12 H21 N	179.167				positive
410|770.5697|10.4		5|no MS/MS	770.57	10.4	C42 H81 N3 O5 P2	769.563				positive
4110|202.0863|4.66		5|no MS/MS	202.086	4.66	C6 H17 K N3 P	201.079				positive
4111|202.0863|4.66		5|no MS/MS	202.086	4.66	C6 H14 K N2 P	184.052				positive
4115|161.092|0.88		5|no MS/MS	161.092	0.88	C6 H9 N O3	143.058				positive
4116|161.092|0.88		5|no MS/MS	161.092	0.88	C6 H12 N2 O3	160.085				positive
4119|788.4338|0.43		5|no MS/MS	788.434	0.43		787.427				positive
411|769.5575|10.41		5|no MS/MS	769.558	10.41		768.55				positive
4127|915.1723|0.76		5|no MS/MS	915.172	0.76		914.165				positive
4130|309.1289|0.47		5|no MS/MS	309.129	0.47	C6 H18 N10 Na2 S	308.122				positive
4134|579.729|0.45		5|no MS/MS	579.729	0.45	C4 H2 Cl2 N Na2 O15 P S4	578.722				positive
4135|249.1557|0.5		5|no MS/MS	249.156	0.5	C9 H20 N4 O4	248.148				positive
4143|331.0019|0.45		5|no MS/MS	331.002	0.45	C5 H15 Cl N4 Na O3 P3	329.995				positive
4147|214.1332|1.07		5|no MS/MS	214.133	1.07	C9 H21 N Na O P	213.126				positive
4148|646.65|11.97		5|no MS/MS	646.65	11.97		645.643				positive
4153|591.4964|11.2		5|no MS/MS	591.496	11.2	C30 H64 N8 Na P	590.489				positive
4155|807.496|7.76		5|no MS/MS	807.496	7.76	C34 H69 N10 Na2 O7 P	806.489				positive
4162|522.4367|9.42		5|no MS/MS	522.437	9.42	C30 H57 N3 Na2 O	521.429				positive
4163|363.2895|7.43		5|no MS/MS	363.289	7.43	C16 H38 N6 O S	362.282				positive
4164|559.1744|7.98		5|no MS/MS	559.174	7.98	C27 H29 Cl N6 Na O2 P	558.167				positive
4165|138.0427|2.66		5|no MS/MS	138.043	2.66	C4 H8 K N3	137.035				positive
4171|406.9492|0.65		5|no MS/MS	406.949	0.65	C5 H8 N2 O16 S	383.96				positive
4172|176.0406|0.5		5|no MS/MS	176.041	0.5	C3 H5 N5 O4	175.033				positive
417|733.6136|10.22		5|no MS/MS	733.614	10.22		732.606				positive
4181|212.839|0.44		5|no MS/MS	212.839	0.44	C H Br Cl Na P2	211.832				positive
4184|367.3207|7.97		5|no MS/MS	367.321	7.97	C19 H43 K N4	366.313				positive
4186|414.7355|0.5		5|no MS/MS	414.736	0.5	C2 H Cl K2 Na O6 P3 S2	413.728				positive
4187|619.5023|8.59		5|no MS/MS	619.502	8.59	C37 H66 N2 O5	618.495				positive
418|748.5496|9.05		5|no MS/MS	748.55	9.05	C40 H71 N9 Na O P	747.542				positive
4192|687.1105|1.2		5|no MS/MS	687.111	1.2	C17 H25 N10 Na2 O15 P	686.103				positive
4196|498.7506|13.21		5|no MS/MS	498.751	13.21		497.743				positive
4204|122.0713|0.75		5|no MS/MS	122.071	0.75	C6 H7 N3	121.064				positive
4205|597.0787|0.82		5|no MS/MS	597.079	0.82	C12 H31 N4 O15 P3 S	596.071				positive
4210|462.8064|0.5		5|no MS/MS	462.806	0.5	C3 H4 Cl N4 Na2 O6 P3 S3	461.799				positive
4211|433.074|4.66		5|no MS/MS	433.074	4.66	C21 H18 N2 Na O3 P S	432.067				positive
4213|462.1021|3.41		5|no MS/MS	462.102	3.41	C22 H23 N3 Na O P3	461.095				positive
4216|613.159|0.7		5|no MS/MS	613.159	0.7	C18 H35 N2 Na2 O16 P	612.152				positive
4220|366.0964|0.77		5|no MS/MS	366.096	0.77	C11 H16 N7 Na O4 S	365.089				positive
4223|240.2322|6.48		5|no MS/MS	240.232	6.48	C15 H29 N O	239.225				positive
4224|663.1515|7.39		5|no MS/MS	663.152	7.39		662.144				positive
4226|334.2954|7.29		5|no MS/MS	334.295	7.29	C17 H36 N5 Na	333.288				positive
4227|560.3706|8.25		5|no MS/MS	560.371	8.25	C27 H55 N Na O7 P	559.363				positive
4228|356.7768|0.43		5|no MS/MS	356.777	0.43	C3 H5 K2 O P3 S4	355.77				positive
422|724.5261|12.86		5|no MS/MS	724.526	12.86	C40 H76 K N3 Na O2 P	723.519				positive
4230|404.0276|0.98		5|no MS/MS	404.028	0.98	C8 H15 N5 Na2 O7 S2	403.021				positive
4232|404.0798|1.53		5|no MS/MS	404.08	1.53	C11 H21 N3 O9 S2	403.073				positive
4233|375.1984|1.22		5|no MS/MS	375.198	1.22	C11 H28 N8 Na O3 P	374.191				positive
4240|667.1049|1.2		5|no MS/MS	667.105	1.2	C32 H20 N4 Na2 O10	666.098				positive
4242|477.2294|7.87		5|no MS/MS	477.229	7.87	C17 H36 N2 O13	476.222				positive
4244|640.175|4.11		5|no MS/MS	640.175	4.11	C23 H35 N7 Na O7 P S2	639.168				positive
4250|326.1235|1.22		5|no MS/MS	326.123	1.22	C9 H23 N5 Na2 O4 S	343.127				positive
4251|326.1233|1.22		5|no MS/MS	326.123	1.22	C6 H22 N7 Na O3 P2	325.116				positive
4252|325.1218|5.26		5|no MS/MS	325.122	5.26	C15 H20 N2 O4 S	324.114				positive
4257|110.06|0.46		5|no MS/MS	110.06	0.46	C6 H7 N O	109.053				positive
4258|114.0372|0.71		5|no MS/MS	114.037	0.71		113.03				positive
4259|581.1721|7.81		5|no MS/MS	581.172	7.81	C25 H35 Cl2 N4 Na O4 S	580.165				positive
4261|489.0315|4.59		5|no MS/MS	489.031	4.59	C18 H17 N6 Na2 P3 S	488.024				positive
4262|489.0315|4.58		5|no MS/MS	489.031	4.58	C13 H21 N2 Na2 O12 P S	506.035				positive
4265|231.0975|0.64		5|no MS/MS	231.097	0.64	C9 H14 N2 O5	230.09				positive
426|742.5755|13.04		5|no MS/MS	742.576	13.04	C43 H76 N5 O3 P	741.568				positive
4270|283.0012|1.01		5|no MS/MS	283.001	1.01	C5 H11 N6 P S3	281.994				positive
4271|214.8361|0.44		5|no MS/MS	214.836	0.44		213.829				positive
4279|121.0284|9.89		5|no MS/MS	121.028	9.89	C7 H4 O2	120.021				positive
4283|467.0802|2.15		5|no MS/MS	467.08	2.15	C18 H19 Na O13	466.073				positive
4284|493.9296|0.45		5|no MS/MS	493.93	0.45	C7 H17 Cl K2 N7 Na O2 P2 S2	492.922				positive
4289|841.7311|11.68		5|no MS/MS	841.731	11.68	C53 H98 N2 Na2 S	840.724				positive
428|313.3214|8.06		5|no MS/MS	313.321	8.06	C19 H40 N2 O	312.314				positive
4300|222.0438|2.15		5|no MS/MS	222.044	2.15	C9 H8 N3 O2 P	221.036				positive
4301|566.4184|8.66		5|no MS/MS	566.418	8.66	C24 H55 N9 O4 S	565.411				positive
4304|623.2981|7.63		5|no MS/MS	623.298	7.63	C24 H44 N6 Na2 O10	622.291				positive
4307|292.0162|1.27		5|no MS/MS	292.016	1.27	C5 H12 N5 Na O2 P2 S	291.009				positive
4309|415.2732|8.83		5|no MS/MS	415.273	8.83	C20 H38 N4 O3 S	414.266				positive
430|546.3557|7.55		5|no MS/MS	546.356	7.55	C27 H49 N5 Na O3 P	545.348				positive
4316|179.0224|0.7		5|no MS/MS	179.022	0.7	C4 H8 N2 Na2 O S	178.015				positive
4318|345.8973|0.45		5|no MS/MS	345.897	0.45	C2 H7 Cl2 K N5 Na O3 S2	344.89				positive
4319|843.7045|11.98		5|no MS/MS	843.705	11.98		842.697				positive
4321|497.1981|7.35		5|no MS/MS	497.198	7.35	C20 H36 N4 Na O3 P3	496.191				positive
4322|294.842|0.44		5|no MS/MS	294.842	0.44	C3 H3 Cl2 K2 N2 O P S	293.835				positive
4326|188.0376|0.7		5|no MS/MS	188.038	0.7		187.03				positive
4327|306.0762|0.76		5|no MS/MS	306.076	0.76	C7 H17 N5 Na O3 P S	305.069				positive
4328|618.308|7.37		5|no MS/MS	618.308	7.37	C31 H50 N Na O6 P2	617.301				positive
4330|392.8851|0.67		5|no MS/MS	392.885	0.67		409.888				positive
4335|527.1584|0.52		5|no MS/MS	527.158	0.52	C16 H26 N6 O14	526.151				positive
4338|356.7768|0.48		5|no MS/MS	356.777	0.48	C H Cl K O7 P3 S2	355.77				positive
433|268.9983|0.45		5|no MS/MS	268.998	0.45	C5 H6 N2 Na2 O8	267.991				positive
4340|309.1268|6.03		5|no MS/MS	309.127	6.03	C9 H21 N6 O2 P S	308.12				positive
4344|834.6796|12.82		5|no MS/MS	834.68	12.82	C45 H94 N3 Na2 O5 P	833.672				positive
4345|296.8391|0.44		5|no MS/MS	296.839	0.44	C3 H Cl N2 Na O P3 S2	295.832				positive
4346|766.4808|0.43		5|no MS/MS	766.481	0.43		765.474				positive
4347|602.4187|8.35		5|no MS/MS	602.419	8.35	C39 H55 N O4	601.411				positive
434|313.3214|8.06		5|no MS/MS	313.321	8.06	C19 H37 N O	295.288				positive
4358|521.7703|0.45		5|no MS/MS	521.77	0.45	C7 H9 Cl K2 N Na2 O4 P S5	520.763				positive
4363|490.2244|7.07		5|no MS/MS	490.224	7.07	C22 H34 K N7 Na P	489.217				positive
436|806.5674|10.95		5|no MS/MS	806.567	10.95	C41 H83 N3 Na2 O5 P2	805.56				positive
4370|219.0976|0.6		5|no MS/MS	219.098	0.6	C5 H16 N4 Na O2 P	218.09				positive
4375|296.8212|0.5		5|no MS/MS	296.821	0.5	C H2 Cl2 K O5 P3	295.814				positive
4376|292.0162|1.24		5|no MS/MS	292.016	1.24	C11 H11 N Na O3 P S	291.009				positive
4378|260.0268|0.47		5|no MS/MS	260.027	0.47	C4 H10 N5 Na2 O2 P	237.038				positive
4382|335.2669|7.33		5|no MS/MS	335.267	7.33	C18 H35 N2 Na O2	334.26				positive
4384|764.4837|0.43		5|no MS/MS	764.484	0.43		763.477				positive
4390|381.2976|8.15		5|no MS/MS	381.298	8.15	C13 H37 N10 O P	380.29				positive
4391|272.2948|8.31		5|no MS/MS	272.295	8.31	C17 H37 N O	271.288				positive
4394|435.9708|0.45		5|no MS/MS	435.971	0.45	C10 H18 N3 O4 P S5	434.963				positive
4400|411.9264|0.45		5|no MS/MS	411.926	0.45	C8 H13 Cl K2 N5 Na S3	410.919				positive
4401|568.5792|0.44		5|no MS/MS	568.579	0.44		567.572				positive
4402|564.2975|8.01		5|no MS/MS	564.298	8.01	C25 H47 N3 O7 P2	563.29				positive
4404|684.4966|0.43		5|no MS/MS	684.497	0.43		683.489				positive
4407|317.1892|5.04		5|no MS/MS	317.189	5.04	C14 H31 Cl N2 Na P	316.182				positive
440|778.5955|9.81		5|no MS/MS	778.596	9.81	C46 H77 N5 Na2 O2	777.588				positive
4417|621.3038|6.94		5|no MS/MS	621.304	6.94	C27 H45 N6 Na O7 S	620.297				positive
4418|318.3003|7.74		5|no MS/MS	318.3	7.74	C18 H39 N O3	317.293				positive
4420|832.6359|8.83		5|no MS/MS	832.636	8.83	C37 H86 N9 O9 P	831.629				positive
4421|572.1383|2.15		5|no MS/MS	572.138	2.15	C28 H27 N3 Na O5 P S	571.131				positive
4440|515.3193|7.79		5|no MS/MS	515.319	7.79	C31 H46 O4 S	514.312				positive
4442|231.0434|1.14		5|no MS/MS	231.043	1.14	C8 H13 K N2 Na P	230.036				positive
4443|600.2589|7.56		5|no MS/MS	600.259	7.56	C17 H42 N7 O14 P	599.252				positive
4444|717.0277|1.74		5|no MS/MS	717.028	1.74		716.02				positive
444|715.5754|9.48		5|no MS/MS	715.575	9.48	C45 H75 N2 Na O3	714.568				positive
4452|622.687|0.5		5|no MS/MS	622.687	0.5		621.68				positive
4456|314.7791|0.47		5|no MS/MS	314.779	0.47	C H Cl2 K2 N2 P3 S	313.772				positive
445|176.0376|1.2		5|no MS/MS	176.038	1.2	C6 H9 N O3 S	175.03				positive
4463|180.0741|0.46		5|no MS/MS	180.074	0.46	C6 H10 N3 Na O2	179.067				positive
4466|337.2739|7.32		5|no MS/MS	337.274	7.32	C18 H38 N2 Na P	336.267				positive
4468|708.5225|0.43		5|no MS/MS	708.523	0.43		707.515				positive
446|366.133|1.54		5|no MS/MS	366.133	1.54	C14 H25 N Na2 O5 S	365.126				positive
4473|255.1955|7.01		5|no MS/MS	255.196	7.01	C15 H26 O3	254.188				positive
4479|911.6356|10.81		5|no MS/MS	911.636	10.81		910.628				positive
447|583.3243|7.43		5|no MS/MS	583.324	7.43	C24 H51 N2 Na O10 S	582.317				positive
4480|468.3087|7.58		5|no MS/MS	468.309	7.58	C22 H46 N O7 P	467.301				positive
4481|820.544|13.13		5|no MS/MS	820.544	13.13	C40 H85 N3 Na O4 P3 S	819.537				positive
4484|392.7062|0.44		5|no MS/MS	392.706	0.44		391.699				positive
4485|264.082|3.46		5|no MS/MS	264.082	3.46	C4 H12 N9 Na2 P	263.075				positive
4486|597.9088|0.63		5|no MS/MS	597.909	0.63	C18 H6 N3 O15 P3	596.901				positive
4487|985.7522|11.29		5|no MS/MS	985.752	11.29	C54 H105 Na O13	984.745				positive
4490|232.1365|5.6		5|no MS/MS	232.137	5.6	C11 H18 O2 S	214.103				positive
4491|232.1366|5.6		5|no MS/MS	232.137	5.6	C11 H21 N O2 S	231.129				positive
4494|652.4188|8		5|no MS/MS	652.419	8	C35 H53 N7 O5	651.412				positive
4497|624.3875|8		5|no MS/MS	624.388	8	C36 H55 K N3 Na O2	623.38				positive
4498|630.0512|1.73		5|no MS/MS	630.051	1.73	C37 H15 Cl N3 Na2 O P	629.044				positive
4499|288.7686|0.44		5|no MS/MS	288.769	0.44		287.761				positive
44|702.5437|12.9		5|no MS/MS	702.544	12.9	C39 H76 N O7 P	701.537				positive
4500|286.7714|0.44		5|no MS/MS	286.771	0.44	C H Br Cl2 K Na P2	285.764				positive
4505|282.2792|7.43		5|no MS/MS	282.279	7.43	C18 H35 N O	281.272				positive
4507|573.9491|0.73		5|no MS/MS	573.949	0.73	C9 H19 N3 Na O14 P3 S2	572.942				positive
4508|542.3219|7.3		5|no MS/MS	542.322	7.3	C34 H43 N3 O S	541.315				positive
4509|766.4996|0.44		5|no MS/MS	766.5	0.44		765.492				positive
4510|482.8926|0.45		5|no MS/MS	482.893	0.45	C9 H10 Cl2 Na O13 P S	481.885				positive
4513|725.9937|2.15		5|no MS/MS	725.994	2.15	C18 H19 N9 Na2 O12 P2 S2	724.986				positive
4514|389.3052|7.68		5|no MS/MS	389.305	7.68	C25 H40 O3	388.298				positive
4515|520.6032|0.44		5|no MS/MS	520.603	0.44	C2 H Cl4 K2 Na O2 P2 S5	519.596				positive
4517|918.5417|13.12		5|no MS/MS	918.542	13.12	C50 H82 N Na2 O7 P S	917.534				positive
451|729.5264|9.77		5|no MS/MS	729.526	9.77	C34 H69 N10 O5 P	728.519				positive
4521|405.9412|0.63		5|no MS/MS	405.941	0.63		404.934				positive
4525|203.0815|1.28		5|no MS/MS	203.082	1.28	C11 H12 N2 O3	220.085				positive
4526|203.0815|1.28		5|no MS/MS	203.082	1.28	C5 H11 N6 O P	202.074				positive
452|526.2932|7.32		5|no MS/MS	526.293	7.32	C27 H44 N O7 P	525.286				positive
4530|758.5111|0.43		5|no MS/MS	758.511	0.43		757.504				positive
4533|479.1872|7.29		5|no MS/MS	479.187	7.29	C23 H37 K O7 S	496.191				positive
4534|479.1872|7.29		5|no MS/MS	479.187	7.29	C17 H34 N6 Na2 O P2 S	478.18				positive
4538|428.7302|0.44		5|no MS/MS	428.73	0.44	C2 H3 Cl2 K2 O6 P3 S2	427.723				positive
4539|426.7331|0.44		5|no MS/MS	426.733	0.44	C3 H3 Cl4 K O5 S4	425.726				positive
453|136.0617|0.88		5|no MS/MS	136.062	0.88	C5 H2 N4	118.028				positive
4543|694.546|0.43		5|no MS/MS	694.546	0.43		693.539				positive
4544|694.5461|0.43		5|no MS/MS	694.546	0.43		671.557				positive
4546|393.2286|5.49		5|no MS/MS	393.229	5.49	C13 H35 N6 Na O2 P2	392.221				positive
4551|446.0385|0.98		5|no MS/MS	446.038	0.98	C6 H19 K N9 O6 P3	445.031				positive
4554|236.6419|2.03		5|no MS/MS	236.642	2.03		235.635				positive
4555|864.4279|0.43		5|no MS/MS	864.428	0.43	C8 H Br2 Cl4 K2 N2 Na O8 P2 S4	841.439				positive
4558|166.0724|1.62		5|no MS/MS	166.072	1.62	C6 H7 N5 O	165.065				positive
4565|160.0756|3.76		5|no MS/MS	160.076	3.76	C10 H9 N O	159.068				positive
4568|738.4613|0.44		5|no MS/MS	738.461	0.44		737.454				positive
4569|738.4613|0.43		5|no MS/MS	738.461	0.43		755.465				positive
4570|740.458|0.44		5|no MS/MS	740.458	0.44		739.451				positive
4573|589.7788|0.48		5|no MS/MS	589.779	0.48	C5 H6 Cl K2 N9 Na2 O3 P2 S4	588.772				positive
4577|618.6188|11.13		5|no MS/MS	618.619	11.13		617.612				positive
4581|384.9673|0.57		5|no MS/MS	384.967	0.57	C6 H12 Na2 O12 P2	383.96				positive
4582|978.9959|0.67		5|no MS/MS	978.996	0.67		977.989				positive
4586|872.575|13.12		5|no MS/MS	872.575	13.12	C39 H83 N7 O10 P2	871.568				positive
4589|765.9948|0.61		5|no MS/MS	765.995	0.61	C28 H19 N Na2 O18 P2	764.988				positive
459|203.223|0.8		5|no MS/MS	203.223	0.8	C10 H26 N4	202.216				positive
4600|548.2988|7.17		5|no MS/MS	548.299	7.17	C26 H49 N Na2 O4 P2	547.292				positive
4601|361.0554|1.23		5|no MS/MS	361.055	1.23	C9 H18 N2 O9 P2	360.048				positive
4609|515.1112|1.17		5|no MS/MS	515.111	1.17	C16 H26 N4 O11 S2	514.104				positive
4615|253.0431|0.72		5|no MS/MS	253.043	0.72	C7 H12 K N4 Na O	230.054				positive
4616|430.1861|0.84		5|no MS/MS	430.186	0.84	C16 H27 N7 O5 S	429.179				positive
4617|352.8007|0.44		5|no MS/MS	352.801	0.44	C5 H3 Cl4 K O3 P2	351.793				positive
4618|354.7977|0.44		5|no MS/MS	354.798	0.44	C H3 Cl K2 N2 Na O3 P S3	353.79				positive
4623|306.9574|0.45		5|no MS/MS	306.957	0.45	C6 H11 Cl2 N2 Na2 O P S	305.95				positive
4624|972.9797|0.67		5|no MS/MS	972.98	0.67	C44 H18 K N4 Na2 O17 P	989.982				positive
4629|662.1401|4.31		5|no MS/MS	662.14	4.31	C21 H41 K N Na2 O11 P3	661.133				positive
4630|662.14|4.32		5|no MS/MS	662.14	4.32	C25 H36 K N3 O10 P2	639.151				positive
4631|159.0917|4.8		5|no MS/MS	159.092	4.8	C10 H10 N2	158.084				positive
4633|958.3156|0.43		5|no MS/MS	958.316	0.43		957.308				positive
4641|491.3611|7.34		5|no MS/MS	491.361	7.34	C20 H48 N10 P2	490.354				positive
4644|938.5853|13.11		5|no MS/MS	938.585	13.11	C40 H87 N9 Na O8 P3	937.578				positive
4646|360.0318|1.2		5|no MS/MS	360.032	1.2	C7 H15 K2 N5 O7	359.025				positive
4647|649.6609|11.71		5|no MS/MS	649.661	11.71		648.654				positive
4649|425.311|5.67		5|no MS/MS	425.311	5.67	C23 H42 N2 Na2 O2	424.304				positive
464|570.3557|7.53		5|no MS/MS	570.356	7.53	C29 H49 N5 Na O3 P	569.348				positive
4653|206.0489|4.32		5|no MS/MS	206.049	4.32	C7 H13 N O2 P2	205.042				positive
4655|690.4345|8.15		5|no MS/MS	690.434	8.15	C27 H63 N9 O7 S2	689.427				positive
4657|105.0005|0.59		5|no MS/MS	105.001	0.59	C3 H4 O2 S	103.993				positive
4669|325.2738|7.28		5|no MS/MS	325.274	7.28	C20 H36 O3	324.267				positive
4673|457.233|7.19		5|no MS/MS	457.233	7.19	C20 H40 K N2 Na2 O2 P	456.226				positive
4676|273.6559|7.72		5|no MS/MS	273.656	7.72		272.649				positive
4678|230.0957|0.63		5|no MS/MS	230.096	0.63	C9 H15 N3 O2 S	229.088				positive
4682|300.8628|0.49		5|no MS/MS	300.863	0.49	C4 H Na2 O5 P3 S	299.856				positive
4683|469.9713|0.61		5|no MS/MS	469.971	0.61	C8 H9 N5 O15 S	446.982				positive
4684|469.9713|0.61		5|no MS/MS	469.971	0.61	C7 H19 K N3 O10 P3 S	468.964				positive
4688|327.0066|2.89		5|no MS/MS	327.007	2.89	C6 H11 N4 Na2 O8 P	344.01				positive
4689|760.5767|12.63		5|no MS/MS	760.577	12.63	C45 H74 N7 O P	759.569				positive
468|690.5438|12.91		5|no MS/MS	690.544	12.91	C40 H76 K N O5	689.536				positive
4690|431.2681|8		5|no MS/MS	431.268	8	C19 H35 N8 Na S	430.261				positive
4704|228.0978|0.63		5|no MS/MS	228.098	0.63	C9 H13 N3 O4	227.091				positive
470|561.5243|12.9		5|no MS/MS	561.524	12.9	C35 H69 Na O3	560.517				positive
4710|501.2812|7.09		5|no MS/MS	501.281	7.09	C16 H44 K N10 Na P2	500.274				positive
4712|522.6004|0.43		5|no MS/MS	522.6	0.43		521.593				positive
4716|656.5315|8.97		5|no MS/MS	656.532	8.97	C29 H70 N9 O5 P	655.524				positive
471|452.2774|7.14		5|no MS/MS	452.277	7.14	C21 H42 N O7 P	451.27				positive
4720|654.6229|0.42		5|no MS/MS	654.623	0.42	C4 H3 Br Cl3 K N4 Na O7 P3 S3	653.616				positive
4724|510.6204|0.44		5|no MS/MS	510.62	0.44		509.613				positive
472|793.5556|12.9		5|no MS/MS	793.556	12.9		792.548				positive
4732|145.0494|1.22		5|no MS/MS	145.049	1.22	C6 H8 O4	144.042				positive
4733|504.2765|8.01		5|no MS/MS	504.276	8.01	C15 H40 N9 Na2 O5 P	503.269				positive
4739|284.0812|2.39		5|no MS/MS	284.081	2.39	C7 H15 N7 Na P S	283.074				positive
473|794.569|12.9		5|no MS/MS	794.569	12.9	C39 H82 N5 Na2 O4 P S	793.562				positive
474|794.5692|12.9		5|no MS/MS	794.569	12.9	C39 H79 N4 Na2 O4 P S	776.536				positive
4752|540.304|7.49		5|no MS/MS	540.304	7.49	C21 H47 N3 Na O9 P	539.297				positive
4753|280.2635|7.15		5|no MS/MS	280.264	7.15	C18 H35 N O2	297.267				positive
4754|280.2634|7.15		5|no MS/MS	280.263	7.15	C18 H33 N O	279.256				positive
4756|517.3711|8		5|no MS/MS	517.371	8	C26 H55 N4 P3	516.364				positive
4757|285.9029|0.44		5|no MS/MS	285.903	0.44	C H3 Cl2 N3 Na2 O5 S	284.896				positive
475|179.0399|0.37		5|no MS/MS	179.04	0.37	C4 H8 N2 Na2 O3	178.033				positive
4764|912.0053|0.67		5|no MS/MS	912.005	0.67		910.998				positive
476|762.507|9.72		5|no MS/MS	762.507	9.72	C37 H74 N5 Na2 O4 P S	761.5				positive
4770|343.9542|0.46		5|no MS/MS	343.954	0.46	C2 H7 Cl N9 Na O2 S3	342.947				positive
4771|145.0495|1.3		5|no MS/MS	145.049	1.3	C6 H8 O4	144.042				positive
477|636.4967|10.03		5|no MS/MS	636.497	10.03	C34 H70 N O7 P	635.489				positive
4782|423.0084|0.72		5|no MS/MS	423.008	0.72	C13 H15 N2 O8 P S2	422.001				positive
4783|589.9139|0.65		5|no MS/MS	589.914	0.65		588.907				positive
4785|196.0732|0.66		5|no MS/MS	196.073	0.66	C6 H14 N O4 P	195.066				positive
4786|876.6618|8.8		5|no MS/MS	876.662	8.8	C44 H94 N5 Na O6 S2	875.655				positive
4787|498.2569|7.43		5|no MS/MS	498.257	7.43	C25 H36 N3 Na O6	497.25				positive
4794|227.0638|0.63		5|no MS/MS	227.064	0.63	C6 H13 K N4 Na2	226.057				positive
4796|419.9298|0.52		5|no MS/MS	419.93	0.52	C4 H N9 Na O13 P	436.933				positive
4797|149.0121|0.58		5|no MS/MS	149.012	0.58	C6 H6 Na O P	148.005				positive
4798|600.4029|8.03		5|no MS/MS	600.403	8.03	C32 H59 K N Na O5	599.396				positive
4799|228.0179|0.99		5|no MS/MS	228.018	0.99	C6 H5 N5 O3 S	227.011				positive
4800|533.0787|0.53		5|no MS/MS	533.079	0.53	C10 H22 N8 Na O12 P S	532.071				positive
4810|199.0325|0.57		5|no MS/MS	199.032	0.57	C4 H9 K N4 Na2	198.025				positive
4812|353.187|5.34		5|no MS/MS	353.187	5.34	C16 H29 N2 Na O3 S	352.18				positive
4813|484.7409|0.42		5|no MS/MS	484.741	0.42	C2 H3 K Na2 O10 P2 S4	461.752				positive
4814|297.2425|7.88		5|no MS/MS	297.243	7.88	C18 H32 O3	296.235				positive
4815|592.2927|7.12		5|no MS/MS	592.293	7.12	C29 H48 N Na O6 P2	591.285				positive
4816|772.0118|0.59		5|no MS/MS	772.012	0.59	C31 H22 N Na2 O14 P3	771.005				positive
4819|304.2119|5.09		5|no MS/MS	304.212	5.09	C14 H31 K N3 Na	303.205				positive
4828|754.6297|11.79		5|no MS/MS	754.63	11.79	C39 H82 N9 Na2 P	753.622				positive
482|652.0531|0.59		5|no MS/MS	652.053	0.59	C13 H23 N7 Na O18 P S	651.046				positive
4831|360.1403|1.07		5|no MS/MS	360.14	1.07		359.133				positive
4832|272.2949|8.19		5|no MS/MS	272.295	8.19	C17 H37 N O	271.288				positive
4834|269.0768|1.23		5|no MS/MS	269.077	1.23	C5 H14 N6 Na2 O2 S	268.07				positive
4835|570.2568|7.38		5|no MS/MS	570.257	7.38	C33 H41 N Na O2 P S	569.25				positive
4842|485.2642|7.56		5|no MS/MS	485.264	7.56	C31 H36 N2 O S	484.257				positive
4851|959.6091|7.5		5|no MS/MS	959.609	7.5	C54 H86 O14	958.602				positive
4855|495.3277|7.31		5|no MS/MS	495.328	7.31	C16 H44 N10 Na O4 P	494.32				positive
4857|482.8303|0.45		5|no MS/MS	482.83	0.45	C3 H Cl2 N4 O16 P S	481.823				positive
485|674.5124|10.45		5|no MS/MS	674.512	10.45	C32 H69 N9 O2 P2	673.505				positive
4865|580.559|0.43		5|no MS/MS	580.559	0.43		579.552				positive
4868|387.1932|7.08		5|no MS/MS	387.193	7.08	C18 H36 Na O P S2	386.186				positive
4870|363.0687|5.26		5|no MS/MS	363.069	5.26	C13 H20 N2 O4 P2 S	362.061				positive
4874|325.0385|0.84		5|no MS/MS	325.038	0.84	C18 H14 K2 O	324.031				positive
4877|637.3151|7.95		5|no MS/MS	637.315	7.95		636.308				positive
4879|576.3067|7.66		5|no MS/MS	576.307	7.66	C19 H47 N9 Na2 O4 S2	575.299				positive
4882|636.5874|0.43		5|no MS/MS	636.587	0.43		635.58				positive
4883|932.5581|13.12		5|no MS/MS	932.558	13.12	C38 H84 N7 Na O13 P2	931.551				positive
4886|808.4661|0.43		5|no MS/MS	808.466	0.43		807.459				positive
4887|751.0824|0.44		5|no MS/MS	751.082	0.44	C13 H34 N10 Na O15 P3 S2	750.075				positive
4888|391.9235|0.47		5|no MS/MS	391.923	0.47	C5 H12 Cl K N3 Na2 O4 P3	390.916				positive
4892|332.1892|5.8		5|no MS/MS	332.189	5.8	C16 H29 N O4 S	331.182				positive
4893|359.2582|7.09		5|no MS/MS	359.258	7.09	C20 H36 N2 Na P	358.251				positive
4894|718.4663|8.59		5|no MS/MS	718.466	8.59	C30 H70 N7 O6 P3	717.459				positive
4895|749.1895|4.58		5|no MS/MS	749.189	4.58	C26 H41 N8 Na2 O7 P3 S	748.182				positive
4900|578.5619|0.44		5|no MS/MS	578.562	0.44		577.555				positive
4910|172.1696|6.33		5|no MS/MS	172.17	6.33	C10 H21 N O	171.162				positive
4911|364.9158|0.45		5|no MS/MS	364.916	0.45	C4 H8 Cl3 K N6 O3 S	363.909				positive
4918|687.8905|0.8		5|no MS/MS	687.89	0.8		686.883				positive
4919|899.7097|12.47		5|no MS/MS	899.71	12.47	C54 H99 K O7	898.702				positive
4921|665.4229|8.26		5|no MS/MS	665.423	8.26		664.416				positive
4923|366.9125|0.46		5|no MS/MS	366.913	0.46	C7 H10 Cl O7 P3 S	365.905				positive
4924|364.1172|1.22		5|no MS/MS	364.117	1.22	C9 H20 N9 Na2 P S	363.11				positive
4928|368.0229|0.57		5|no MS/MS	368.023	0.57	C11 H17 N Na2 O4 P2 S	367.016				positive
4930|212.1645|5.66		5|no MS/MS	212.165	5.66	C12 H23 N O3	229.168				positive
4931|212.1645|5.66		5|no MS/MS	212.165	5.66	C12 H21 N O2	211.157				positive
4933|613.3405|4.59		5|no MS/MS	613.341	4.59	C31 H51 N4 Na O3 P2	612.333				positive
4934|804.605|8.36		5|no MS/MS	804.605	8.36	C42 H85 N7 Na P3	803.598				positive
4939|249.0611|3.76		5|no MS/MS	249.061	3.76	C6 H15 N2 O5 P	226.072				positive
493|668.6192|11.66		5|no MS/MS	668.619	11.66	C36 H78 N9 P	667.612				positive
4944|482.0729|4.22		5|no MS/MS	482.073	4.22	C12 H21 N Na2 O16	481.066				positive
4946|666.434|8.21		5|no MS/MS	666.434	8.21	C31 H65 N Na O10 P	665.427				positive
4947|711.0292|2.16		5|no MS/MS	711.029	2.16	C18 H22 K N6 Na2 O17 P	710.022				positive
4955|614.6346|0.42		5|no MS/MS	614.635	0.42		613.627				positive
4956|592.6059|0.43		5|no MS/MS	592.606	0.43		591.599				positive
4957|208.0638|0.98		5|no MS/MS	208.064	0.98	C H4 N8 Na2 O	190.03				positive
4958|286.1621|7.49		5|no MS/MS	286.162	7.49		285.155				positive
495|136.0617|0.98		5|no MS/MS	136.062	0.98	C5 H2 N4	118.028				positive
4965|158.0447|1.23		5|no MS/MS	158.045	1.23	C6 H7 N O4	157.037				positive
4968|578.5206|11.38		5|no MS/MS	578.521	11.38	C29 H64 N9 Na O	577.513				positive
4973|369.2497|0.66		5|no MS/MS	369.25	0.66	C21 H33 N2 Na O2	368.242				positive
4974|231.9663|1.05		5|no MS/MS	231.966	1.05	C2 H5 N5 Na O4 P S	248.97				positive
4982|956.3191|0.44		5|no MS/MS	956.319	0.44	C33 H70 Br N9 Na2 O5 P2 S3	955.312				positive
4990|704.4504|8.55		5|no MS/MS	704.45	8.55	C29 H68 N7 O6 P3	703.443				positive
4996|521.0862|0.77		5|no MS/MS	521.086	0.77	C9 H24 K N8 Na2 O10 P	520.079				positive
[truncated: 1,103 more rows]
